# Supplementary material for: Genome-Wide Assessment of Population Structure and Genetic Diversity of the Global Finger Millet Germplasm Panel Conserved at the ICRISAT Genebank
Source: Front Plant Sci. 2021 Aug 20;12:692463. doi: 10.3389/fpls.2021.692463 (PMC8417690; doi:10.3389/fpls.2021.692463)
Supplement: Supplementary file 1 [file Data_Sheet_1.zip]

Archive with 4 entries (4 files):
- Supplementary Figures.pdf
- Supplementary Table 1.xlsx
- Supplementary Table 2.csv
- Supplementary Table 3.XLSX
