# Supplementary material for: Genome-Wide Assessment of Population Structure and Genetic Diversity of the Global Finger Millet Germplasm Panel Conserved at the ICRISAT Genebank
Source: Front Plant Sci. 2021 Aug 20;12:692463. doi: 10.3389/fpls.2021.692463 (PMC8417690; doi:10.3389/fpls.2021.692463)
Supplement: Supplementary file 1 [file Data_Sheet_1.zip › Supplementary Table 1.xlsx]

## Sheet: Sheet1
Supplementary Table 1: Passport data of 314 finger millet accessions used in the study
Acc	Race	Subrace	Country	Region	subregion	Biological Status
IE9	Vulgaris	Incurvata	India	Asia	India	Traditional cultivar/Landrace
IE96	Vulgaris	Incurvata	India	Asia	India	Traditional cultivar/Landrace
IE501	Vulgaris	Stella	India	Asia	India	Traditional cultivar/Landrace
IE510	Vulgaris	Incurvata	India	Asia	India	Traditional cultivar/Landrace
IE518	Vulgaris	Incurvata	India	Asia	India	Traditional cultivar/Landrace
IE588	Vulgaris	Stella	India	Asia	India	Traditional cultivar/Landrace
IE615	Vulgaris	Incurvata	India	Asia	India	Traditional cultivar/Landrace
IE633	Vulgaris	Incurvata	India	Asia	India	Traditional cultivar/Landrace
IE712	Vulgaris	Incurvata	India	Asia	India	Traditional cultivar/Landrace
IE817	Vulgaris	Liliacea	India	Asia	India	Traditional cultivar/Landrace
IE872	Vulgaris	Digitata	Mexico	North America	North America	Traditional cultivar/Landrace
IE886	Vulgaris	Incurvata	Pakistan	Asia	Pakistan	Traditional cultivar/Landrace
IE942	Vulgaris	Liliacea	India	Asia	India	Traditional cultivar/Landrace
IE951	Vulgaris	Digitata	India	Asia	India	Advanced/Improved cultivar
IE953	Vulgaris	Digitata	India	Asia	India	Advanced/Improved cultivar
IE954	Vulgaris	Incurvata	India	Asia	India	Advanced/Improved cultivar
IE955	Vulgaris	Incurvata	India	Asia	India	Advanced/Improved cultivar
IE956	Vulgaris	Incurvata	India	Asia	India	Advanced/Improved cultivar
IE957	Vulgaris	Incurvata	India	Asia	India	Advanced/Improved cultivar
IE958	Vulgaris	Incurvata	India	Asia	India	Advanced/Improved cultivar
IE1023	Vulgaris	Digitata	Unidentified	Unidentified	Unidentified	Traditional cultivar/Landrace
IE1055	Vulgaris	Digitata	Unidentified	Unidentified	Unidentified	Traditional cultivar/Landrace
IE2008	Vulgaris	Incurvata	India	Asia	India	Traditional cultivar/Landrace
IE2030	Vulgaris	Incurvata	India	Asia	India	Traditional cultivar/Landrace
IE2034	Vulgaris	Incurvata	India	Asia	India	Traditional cultivar/Landrace
IE2039	Vulgaris	Incurvata	India	Asia	India	Traditional cultivar/Landrace
IE2041	Vulgaris	Stella	India	Asia	India	Advanced/Improved cultivar
IE2042	Vulgaris	Incurvata	India	Asia	India	Traditional cultivar/Landrace
IE2043	Vulgaris	Incurvata	India	Asia	India	Advanced/Improved cultivar
IE2044	Vulgaris	Stella	India	Asia	India	Advanced/Improved cultivar
IE2045	Vulgaris	Digitata	India	Asia	India	Advanced/Improved cultivar
IE2046	Plana	Confundere	India	Asia	India	Advanced/Improved cultivar
IE2052	Vulgaris	Incurvata	India	Asia	India	Advanced/Improved cultivar
IE2055	Vulgaris	Incurvata	India	Asia	India	Advanced/Improved cultivar
IE2061	Vulgaris	Incurvata	India	Asia	India	Advanced/Improved cultivar
IE2062	Vulgaris	Incurvata	India	Asia	India	Advanced/Improved cultivar
IE2064	Vulgaris	Stella	India	Asia	India	Advanced/Improved cultivar
IE2066	Vulgaris	Stella	India	Asia	India	Advanced/Improved cultivar
IE2067	Vulgaris	Incurvata	India	Asia	India	Advanced/Improved cultivar
IE2082	Vulgaris	Incurvata	India	Asia	India	Advanced/Improved cultivar
IE2093	Vulgaris	Incurvata	India	Asia	India	Advanced/Improved cultivar
IE2097	Vulgaris	Incurvata	India	Asia	India	Advanced/Improved cultivar
IE2104	Vulgaris	Incurvata	India	Asia	India	Advanced/Improved cultivar
IE2217	Vulgaris	Stella	India	Asia	India	Traditional cultivar/Landrace
IE2235	Vulgaris	Incurvata	India	Asia	India	Traditional cultivar/Landrace
IE2246	Vulgaris	Incurvata	India	Asia	India	Advanced/Improved cultivar
IE2253	Vulgaris	Incurvata	India	Asia	India	Traditional cultivar/Landrace
IE2254	Vulgaris	Incurvata	India	Asia	India	Traditional cultivar/Landrace
IE2255	Vulgaris	Incurvata	India	Asia	India	Traditional cultivar/Landrace
IE2285	Vulgaris	Stella	India	Asia	India	Advanced/Improved cultivar
IE2296	Vulgaris	Digitata	India	Asia	India	Traditional cultivar/Landrace
IE2341	Vulgaris	Incurvata	Kenya	Africa	African_highland	Traditional cultivar/Landrace
IE2402	Plana	Confundere	Kenya	Africa	African_highland	Traditional cultivar/Landrace
IE2416	Vulgaris	Digitata	Kenya	Africa	African_highland	Traditional cultivar/Landrace
IE2430	Vulgaris	Digitata	Kenya	Africa	African_highland	Traditional cultivar/Landrace
IE2437	Plana	Confundere	Kenya	Africa	African_highland	Traditional cultivar/Landrace
IE2457	Compacta	NULL	Kenya	Africa	African_highland	Traditional cultivar/Landrace
IE2568	Vulgaris	Incurvata	Kenya	Africa	African_highland	Traditional cultivar/Landrace
IE2572	Plana	Grandigluma	Kenya	Africa	African_highland	Traditional cultivar/Landrace
IE2573	Plana	Grandigluma	Kenya	Africa	African_highland	Traditional cultivar/Landrace
IE2581	Plana	Confundere	Italy	Europe	Europe	Traditional cultivar/Landrace
IE2586	Vulgaris	Digitata	Italy	Europe	Europe	Traditional cultivar/Landrace
IE2589	Plana	Seriata	United States of America	North America	North America	Traditional cultivar/Landrace
IE2590	Vulgaris	Digitata	United States of America	North America	North America	Traditional cultivar/Landrace
IE2606	Vulgaris	Incurvata	Malawi	Africa	African_lowland	Traditional cultivar/Landrace
IE2608	Elongata	Reclusa	Malawi	Africa	African_lowland	Traditional cultivar/Landrace
IE2619	Vulgaris	Incurvata	Malawi	Africa	African_lowland	Traditional cultivar/Landrace
IE2644	Plana	Grandigluma	Malawi	Africa	African_lowland	Traditional cultivar/Landrace
IE2645	Elongata	Laxa	Malawi	Africa	African_lowland	Traditional cultivar/Landrace
IE2652	Plana	Confundere	Malawi	Africa	African_lowland	Traditional cultivar/Landrace
IE2653	Vulgaris	Digitata	Malawi	Africa	African_lowland	Traditional cultivar/Landrace
IE2674	Elongata	Reclusa	Malawi	Africa	African_lowland	Traditional cultivar/Landrace
IE2689	Vulgaris	Digitata	Malawi	Africa	African_lowland	Traditional cultivar/Landrace
IE2710	Plana	Confundere	Malawi	Africa	African_lowland	Traditional cultivar/Landrace
IE2756	Plana	Confundere	Malawi	Africa	African_lowland	Traditional cultivar/Landrace
IE2760	Plana	Confundere	Malawi	Africa	African_lowland	Traditional cultivar/Landrace
IE2780	Elongata	Reclusa	Malawi	Africa	African_lowland	Traditional cultivar/Landrace
IE2789	Elongata	Laxa	Malawi	Africa	African_lowland	Traditional cultivar/Landrace
IE2790	Elongata	Laxa	Malawi	Africa	African_lowland	Traditional cultivar/Landrace
IE2799	Elongata	Reclusa	Ethiopia	Africa	African_highland	Traditional cultivar/Landrace
IE2821	Compacta	NULL	Nepal	Asia	Nepal	Traditional cultivar/Landrace
IE2825	Vulgaris	Digitata	Tanzania	Africa	African_lowland	Traditional cultivar/Landrace
IE2860	Vulgaris	Incurvata	Zambia	Africa	African_lowland	Traditional cultivar/Landrace
IE2861	Vulgaris	Incurvata	Zambia	Africa	African_lowland	Traditional cultivar/Landrace
IE2869	Plana	Confundere	Zambia	Africa	African_lowland	Traditional cultivar/Landrace
IE2871	Compacta	NULL	Zambia	Africa	African_lowland	Traditional cultivar/Landrace
IE2872	Vulgaris	Digitata	Zambia	Africa	African_lowland	Traditional cultivar/Landrace
IE2875	Plana	Confundere	Zambia	Africa	African_lowland	Traditional cultivar/Landrace
IE2911	Vulgaris	Incurvata	Zambia	Africa	African_lowland	Traditional cultivar/Landrace
IE2939	Plana	Confundere	Malawi	Africa	African_lowland	Traditional cultivar/Landrace
IE2947	Unidentified	Unidentified	Malawi	Africa	African_lowland	Traditional cultivar/Landrace
IE2957	Vulgaris	Liliacea	Germany	Europe	Europe	Traditional cultivar/Landrace
IE2971	Vulgaris	Incurvata	Sri Lanka	Asia	Sri Lanka	Traditional cultivar/Landrace
IE2983	Compacta	NULL	Sri Lanka	Asia	Sri Lanka	Traditional cultivar/Landrace
IE3025	Elongata	Reclusa	Ethiopia	Africa	African_highland	Traditional cultivar/Landrace
IE3045	Vulgaris	Liliacea	India	Asia	India	Traditional cultivar/Landrace
IE3065	Elongata	Laxa	India	Asia	India	Traditional cultivar/Landrace
IE3077	Vulgaris	Incurvata	India	Asia	India	Traditional cultivar/Landrace
IE3101	Vulgaris	Incurvata	India	Asia	India	Traditional cultivar/Landrace
IE3104	Vulgaris	Incurvata	India	Asia	India	Traditional cultivar/Landrace
IE3120	Vulgaris	Incurvata	India	Asia	India	Traditional cultivar/Landrace
IE3128	Vulgaris	Digitata	India	Asia	India	Advanced/Improved cultivar
IE3129	Vulgaris	Digitata	India	Asia	India	Advanced/Improved cultivar
IE3130	Vulgaris	Digitata	India	Asia	India	Advanced/Improved cultivar
IE3131	Elongata	Laxa	India	Asia	India	Advanced/Improved cultivar
IE3132	Elongata	Laxa	India	Asia	India	Advanced/Improved cultivar
IE3134	Vulgaris	Incurvata	India	Asia	India	Advanced/Improved cultivar
IE3157	Compacta	NULL	Zambia	Africa	African_lowland	Traditional cultivar/Landrace
IE3174	Vulgaris	Digitata	Zambia	Africa	African_lowland	Traditional cultivar/Landrace
IE3191	Vulgaris	Digitata	Zambia	Africa	African_lowland	Traditional cultivar/Landrace
IE3225	Plana	Seriata	Mozambique	Africa	African_lowland	Traditional cultivar/Landrace
IE3291	Vulgaris	Digitata	Zimbabwe	Africa	African_lowland	Traditional cultivar/Landrace
IE3317	Vulgaris	Digitata	Zimbabwe	Africa	African_lowland	Traditional cultivar/Landrace
IE3340	Vulgaris	Digitata	Zimbabwe	Africa	African_lowland	Traditional cultivar/Landrace
IE3363	Vulgaris	Digitata	Zimbabwe	Africa	African_lowland	Traditional cultivar/Landrace
IE3391	Vulgaris	Digitata	Zimbabwe	Africa	African_lowland	Traditional cultivar/Landrace
IE3392	Compacta	NULL	Zimbabwe	Africa	African_lowland	Traditional cultivar/Landrace
IE3399	Vulgaris	Liliacea	Zimbabwe	Africa	African_lowland	Traditional cultivar/Landrace
IE3428	Vulgaris	Digitata	Zimbabwe	Africa	African_lowland	Traditional cultivar/Landrace
IE3431	Vulgaris	Digitata	Zimbabwe	Africa	African_lowland	Traditional cultivar/Landrace
IE3443	Vulgaris	Digitata	Zimbabwe	Africa	African_lowland	Traditional cultivar/Landrace
IE3446	Vulgaris	Digitata	Zimbabwe	Africa	African_lowland	Traditional cultivar/Landrace
IE3449	Vulgaris	Incurvata	United Kingdom	Europe	Europe	Traditional cultivar/Landrace
IE3450	Vulgaris	Stella	United Kingdom	Europe	Europe	Traditional cultivar/Landrace
IE3455	Vulgaris	Digitata	United Kingdom	Europe	Europe	Traditional cultivar/Landrace
IE3470	Vulgaris	Stella	India	Asia	India	Traditional cultivar/Landrace
IE3473	Elongata	Laxa	India	Asia	India	Traditional cultivar/Landrace
IE3475	Vulgaris	Incurvata	India	Asia	India	Traditional cultivar/Landrace
IE3533	Vulgaris	Digitata	Kenya	Africa	African_highland	Traditional cultivar/Landrace
IE3610	Compacta	NULL	India	Asia	India	Traditional cultivar/Landrace
IE3614	Plana	Confundere	Unidentified	Unidentified	Unidentified	Traditional cultivar/Landrace
IE3616	Elongata	Laxa	India	Asia	India	Advanced/Improved cultivar
IE3618	Vulgaris	Incurvata	India	Asia	India	Advanced/Improved cultivar
IE3620	Vulgaris	Incurvata	India	Asia	India	Advanced/Improved cultivar
IE3663	Compacta	NULL	Uganda	Africa	African_highland	Traditional cultivar/Landrace
IE3693	Plana	Confundere	Uganda	Africa	African_highland	Traditional cultivar/Landrace
IE3721	Compacta	NULL	Uganda	Africa	African_highland	Traditional cultivar/Landrace
IE3723	Plana	Confundere	Uganda	Africa	African_highland	Traditional cultivar/Landrace
IE3758	Compacta	NULL	Uganda	Africa	African_highland	Traditional cultivar/Landrace
IE3769	Compacta	NULL	Uganda	Africa	African_highland	Traditional cultivar/Landrace
IE3788	Vulgaris	Stella	Uganda	Africa	African_highland	Traditional cultivar/Landrace
IE3814	Vulgaris	Incurvata	Uganda	Africa	African_highland	Traditional cultivar/Landrace
IE3821	Compacta	NULL	Uganda	Africa	African_highland	Traditional cultivar/Landrace
IE3826	Vulgaris	Stella	Uganda	Africa	African_highland	Traditional cultivar/Landrace
IE3935	Vulgaris	Digitata	Uganda	Africa	African_highland	Traditional cultivar/Landrace
IE3945	Plana	Confundere	Uganda	Africa	African_highland	Traditional cultivar/Landrace
IE3947	Plana	Confundere	Uganda	Africa	African_highland	Traditional cultivar/Landrace
IE3952	Plana	Confundere	Uganda	Africa	African_highland	Traditional cultivar/Landrace
IE3973	Vulgaris	Stella	Uganda	Africa	African_highland	Traditional cultivar/Landrace
IE4028	Vulgaris	Incurvata	Uganda	Africa	African_highland	Traditional cultivar/Landrace
IE4036	Vulgaris	Digitata	Uganda	Africa	African_highland	Traditional cultivar/Landrace
IE4057	Elongata	Reclusa	Uganda	Africa	African_highland	Traditional cultivar/Landrace
IE4073	Elongata	Reclusa	Uganda	Africa	African_highland	Traditional cultivar/Landrace
IE4097	Compacta	NULL	Uganda	Africa	African_highland	Traditional cultivar/Landrace
IE4107	Plana	Confundere	Uganda	Africa	African_highland	Traditional cultivar/Landrace
IE4110	Plana	Confundere	Uganda	Africa	African_highland	Traditional cultivar/Landrace
IE4115	Vulgaris	Incurvata	Uganda	Africa	African_highland	Traditional cultivar/Landrace
IE4121	Plana	Confundere	Uganda	Africa	African_highland	Traditional cultivar/Landrace
IE4134	Vulgaris	Digitata	Uganda	Africa	African_highland	Traditional cultivar/Landrace
IE4152	Vulgaris	Incurvata	Uganda	Africa	African_highland	Traditional cultivar/Landrace
IE4163	Vulgaris	Digitata	Uganda	Africa	African_highland	Traditional cultivar/Landrace
IE4165	Plana	Confundere	Uganda	Africa	African_highland	Traditional cultivar/Landrace
IE4192	Vulgaris	Digitata	Uganda	Africa	African_highland	Traditional cultivar/Landrace
IE4218	Vulgaris	Incurvata	Burundi	Africa	African_lowland	Traditional cultivar/Landrace
IE4287	Plana	Confundere	Zimbabwe	Africa	African_lowland	Traditional cultivar/Landrace
IE4329	Vulgaris	Incurvata	Zimbabwe	Africa	African_lowland	Traditional cultivar/Landrace
IE4483	Vulgaris	Incurvata	Zimbabwe	Africa	African_lowland	Traditional cultivar/Landrace
IE4491	Elongata	Reclusa	Zimbabwe	Africa	African_lowland	Traditional cultivar/Landrace
IE4497	Vulgaris	Digitata	Zimbabwe	Africa	African_lowland	Traditional cultivar/Landrace
IE4545	Compacta	NULL	Zimbabwe	Africa	African_lowland	Traditional cultivar/Landrace
IE4563	Vulgaris	Incurvata	Zimbabwe	Africa	African_lowland	Traditional cultivar/Landrace
IE4565	Elongata	Reclusa	Zimbabwe	Africa	African_lowland	Traditional cultivar/Landrace
IE4570	Plana	Confundere	Zimbabwe	Africa	African_lowland	Traditional cultivar/Landrace
IE4622	Compacta	NULL	Zimbabwe	Africa	African_lowland	Traditional cultivar/Landrace
IE4646	Plana	Grandigluma	Zimbabwe	Africa	African_lowland	Traditional cultivar/Landrace
IE4654	Compacta	NULL	India	Asia	India	Traditional cultivar/Landrace
IE4655	Compacta	NULL	India	Asia	India	Traditional cultivar/Landrace
IE4656	Vulgaris	Digitata	India	Asia	India	Traditional cultivar/Landrace
IE4657	Elongata	Reclusa	India	Asia	India	Traditional cultivar/Landrace
IE4659	Plana	Seriata	India	Asia	India	Traditional cultivar/Landrace
IE4660	Vulgaris	Incurvata	India	Asia	India	Traditional cultivar/Landrace
IE4661	Vulgaris	Digitata	India	Asia	India	Traditional cultivar/Landrace
IE4668	Compacta	NULL	India	Asia	India	Advanced/Improved cultivar
IE4671	Vulgaris	Digitata	India	Asia	India	Advanced/Improved cultivar
IE4673	Elongata	Reclusa	India	Asia	India	Advanced/Improved cultivar
IE4679	Vulgaris	Digitata	India	Asia	India	Advanced/Improved cultivar
IE4680	Vulgaris	Stella	India	Asia	India	Traditional cultivar/Landrace
IE4682	Vulgaris	Digitata	India	Asia	India	Advanced/Improved cultivar
IE4683	Compacta	NULL	India	Asia	India	Advanced/Improved cultivar
IE4698	Vulgaris	Digitata	India	Asia	India	Advanced/Improved cultivar
IE4699	Plana	Confundere	India	Asia	India	Advanced/Improved cultivar
IE4700	Vulgaris	Incurvata	India	Asia	India	Advanced/Improved cultivar
IE4701	Vulgaris	Incurvata	India	Asia	India	Advanced/Improved cultivar
IE4706	Vulgaris	Digitata	India	Asia	India	Advanced/Improved cultivar
IE4707	Compacta	NULL	India	Asia	India	Advanced/Improved cultivar
IE4734	Vulgaris	Digitata	India	Asia	India	Traditional cultivar/Landrace
IE4737	Compacta	NULL	India	Asia	India	Traditional cultivar/Landrace
IE4757	Vulgaris	Stella	India	Asia	India	Traditional cultivar/Landrace
IE4789	Vulgaris	Digitata	Zimbabwe	Africa	African_lowland	Traditional cultivar/Landrace
IE4795	Vulgaris	Digitata	Zimbabwe	Africa	African_lowland	Traditional cultivar/Landrace
IE4797	Vulgaris	Liliacea	Maldives	Asia	India	Traditional cultivar/Landrace
IE4816	Elongata	Reclusa	India	Asia	India	Traditional cultivar/Landrace
IE4817	Vulgaris	Stella	India	Asia	India	Traditional cultivar/Landrace
IE4832	Vulgaris	Incurvata	India	Asia	India	Traditional cultivar/Landrace
IE4866	Plana	Seriata	India	Asia	India	Traditional cultivar/Landrace
IE5060	Plana	Confundere	Zimbabwe	Africa	African_lowland	Traditional cultivar/Landrace
IE5066	Vulgaris	Incurvata	Senegal	Africa	African_highland	Traditional cultivar/Landrace
IE5091	Vulgaris	Digitata	Zimbabwe	Africa	African_lowland	Traditional cultivar/Landrace
IE5106	Vulgaris	Incurvata	Zimbabwe	Africa	African_lowland	Traditional cultivar/Landrace
IE5165	Plana	Confundere	India	Asia	India	Traditional cultivar/Landrace
IE5170	Plana	Confundere	India	Asia	India	Traditional cultivar/Landrace
IE5198	Plana	Confundere	India	Asia	India	Traditional cultivar/Landrace
IE5201	Vulgaris	Digitata	India	Asia	India	Traditional cultivar/Landrace
IE5249	Vulgaris	Digitata	India	Asia	India	Traditional cultivar/Landrace
IE5291	Vulgaris	Incurvata	Zimbabwe	Africa	African_lowland	Traditional cultivar/Landrace
IE5302	Vulgaris	Incurvata	Zimbabwe	Africa	African_lowland	Traditional cultivar/Landrace
IE5306	Vulgaris	Digitata	Zimbabwe	Africa	African_lowland	Traditional cultivar/Landrace
IE5308	Plana	Confundere	Zimbabwe	Africa	African_lowland	Traditional cultivar/Landrace
IE5320	Compacta	NULL	India	Asia	India	Traditional cultivar/Landrace
IE5331	Vulgaris	Stella	India	Asia	India	Traditional cultivar/Landrace
IE5343	Plana	Seriata	Kenya	Africa	African_highland	Traditional cultivar/Landrace
IE5364	Vulgaris	Stella	Kenya	Africa	African_highland	Traditional cultivar/Landrace
IE5367	Vulgaris	Liliacea	Kenya	Africa	African_highland	Traditional cultivar/Landrace
IE5383	Vulgaris	Incurvata	Kenya	Africa	African_highland	Traditional cultivar/Landrace
IE5388	Vulgaris	Stella	Kenya	Africa	African_highland	Traditional cultivar/Landrace
IE5407	Plana	Confundere	Kenya	Africa	African_highland	Traditional cultivar/Landrace
IE5433	Vulgaris	Stella	Kenya	Africa	African_highland	Traditional cultivar/Landrace
IE5435	Elongata	Reclusa	Kenya	Africa	African_highland	Traditional cultivar/Landrace
IE5525	Elongata	Sparsa	Nepal	Asia	Nepal	Traditional cultivar/Landrace
IE5537	Vulgaris	Stella	Nepal	Asia	Nepal	Traditional cultivar/Landrace
IE5647	Vulgaris	Incurvata	Nepal	Asia	Nepal	Traditional cultivar/Landrace
IE5689	Vulgaris	Incurvata	Nepal	Asia	Nepal	Traditional cultivar/Landrace
IE5710	Vulgaris	Stella	Nepal	Asia	Nepal	Traditional cultivar/Landrace
IE5736	Vulgaris	Stella	Nepal	Asia	Nepal	Traditional cultivar/Landrace
IE5788	Vulgaris	Stella	Nepal	Asia	Nepal	Traditional cultivar/Landrace
IE5794	Vulgaris	Digitata	Nepal	Asia	Nepal	Traditional cultivar/Landrace
IE5817	Vulgaris	Incurvata	Nepal	Asia	Nepal	Traditional cultivar/Landrace
IE5870	Vulgaris	Digitata	Nepal	Asia	Nepal	Traditional cultivar/Landrace
IE5903	Vulgaris	Stella	Nepal	Asia	Nepal	Traditional cultivar/Landrace
IE5933	Vulgaris	Digitata	Nepal	Asia	Nepal	Traditional cultivar/Landrace
IE5950	Elongata	Reclusa	Nepal	Asia	Nepal	Traditional cultivar/Landrace
IE5956	Vulgaris	Incurvata	Nepal	Asia	Nepal	Traditional cultivar/Landrace
IE5957	Compacta	NULL	Nepal	Asia	Nepal	Traditional cultivar/Landrace
IE5963	Vulgaris	Stella	Nepal	Asia	Nepal	Traditional cultivar/Landrace
IE5965	Vulgaris	Stella	Nepal	Asia	Nepal	Traditional cultivar/Landrace
IE6012	Vulgaris	Stella	Nepal	Asia	Nepal	Traditional cultivar/Landrace
IE6013	Vulgaris	Liliacea	Nepal	Asia	Nepal	Traditional cultivar/Landrace
IE6059	Vulgaris	Digitata	Nepal	Asia	Nepal	Traditional cultivar/Landrace
IE6074	Elongata	Sparsa	Nepal	Asia	Nepal	Traditional cultivar/Landrace
IE6082	Plana	Confundere	Nepal	Asia	Nepal	Traditional cultivar/Landrace
IE6095	Plana	Seriata	Nepal	Asia	Nepal	Traditional cultivar/Landrace
IE6149	Vulgaris	Digitata	Nepal	Asia	Nepal	Traditional cultivar/Landrace
IE6154	Vulgaris	Incurvata	Nepal	Asia	Nepal	Traditional cultivar/Landrace
IE6165	Vulgaris	Incurvata	Nepal	Asia	Nepal	Traditional cultivar/Landrace
IE6221	Vulgaris	Stella	Nepal	Asia	Nepal	Traditional cultivar/Landrace
IE6240	Vulgaris	Incurvata	Zimbabwe	Africa	African_lowland	Traditional cultivar/Landrace
IE6290	Elongata	Reclusa	Zimbabwe	Africa	African_lowland	Traditional cultivar/Landrace
IE6294	Vulgaris	Incurvata	Zimbabwe	Africa	African_lowland	Traditional cultivar/Landrace
IE6314	Vulgaris	Digitata	Zimbabwe	Africa	African_lowland	Traditional cultivar/Landrace
IE6326	Vulgaris	Digitata	Zimbabwe	Africa	African_lowland	Traditional cultivar/Landrace
IE6332	Vulgaris	Digitata	Zimbabwe	Africa	African_lowland	Traditional cultivar/Landrace
IE6337	Vulgaris	Incurvata	Zimbabwe	Africa	African_lowland	Traditional cultivar/Landrace
IE6350	Vulgaris	Incurvata	Zimbabwe	Africa	African_lowland	Traditional cultivar/Landrace
IE6358	Vulgaris	Digitata	Zimbabwe	Africa	African_lowland	Traditional cultivar/Landrace
IE6387	Compacta	NULL	Zimbabwe	Africa	African_lowland	Traditional cultivar/Landrace
IE6396	Vulgaris	Digitata	Zimbabwe	Africa	African_lowland	Traditional cultivar/Landrace
IE6421	Vulgaris	Digitata	Uganda	Africa	African_highland	Traditional cultivar/Landrace
IE6440	Vulgaris	Incurvata	Uganda	Africa	African_highland	Traditional cultivar/Landrace
IE6473	Plana	Confundere	Uganda	Africa	African_highland	Traditional cultivar/Landrace
IE6514	Vulgaris	Incurvata	Zimbabwe	Africa	African_lowland	Traditional cultivar/Landrace
IE6533	Elongata	Sparsa	Nigeria	Africa	African_highland	Traditional cultivar/Landrace
IE6537	Vulgaris	Incurvata	Nigeria	Africa	African_highland	Traditional cultivar/Landrace
IE6541	Vulgaris	Incurvata	Nigeria	Africa	African_highland	Traditional cultivar/Landrace
IE6546	Elongata	Laxa	Nigeria	Africa	African_highland	Traditional cultivar/Landrace
IE6549	Vulgaris	Incurvata	Nigeria	Africa	African_highland	Traditional cultivar/Landrace
IE6645	Vulgaris	Stella	Zimbabwe	Africa	African_lowland	Traditional cultivar/Landrace
IE6652	Vulgaris	Digitata	Zimbabwe	Africa	African_lowland	Traditional cultivar/Landrace
IE6655	Plana	Confundere	Zimbabwe	Africa	African_lowland	Traditional cultivar/Landrace
IE6660	Vulgaris	Digitata	Zimbabwe	Africa	African_lowland	Traditional cultivar/Landrace
IE6667	Vulgaris	Digitata	Zimbabwe	Africa	African_lowland	Traditional cultivar/Landrace
IE6699	Vulgaris	Digitata	Tanzania	Africa	African_lowland	Traditional cultivar/Landrace
IE6705	Plana	Confundere	Congo	Africa	African_highland	Traditional cultivar/Landrace
IE6715	Elongata	Laxa	South Africa	Africa	African_lowland	Traditional cultivar/Landrace
IE6788	Vulgaris	Digitata	Unidentified	Unidentified	Unidentified	Traditional cultivar/Landrace
IE6836	Plana	Confundere	Zimbabwe	Africa	African_lowland	Traditional cultivar/Landrace
IE6917	Vulgaris	Incurvata	Zimbabwe	Africa	African_lowland	Traditional cultivar/Landrace
IE6922	Elongata	Reclusa	Zambia	Africa	African_lowland	Traditional cultivar/Landrace
IE6941	Vulgaris	Digitata	Unidentified	Unidentified	Unidentified	Traditional cultivar/Landrace
IE6952	Compacta	NULL	Zambia	Africa	African_lowland	Traditional cultivar/Landrace
IE6957	Compacta	NULL	Unidentified	Unidentified	Unidentified	Traditional cultivar/Landrace
IE6964	Compacta	NULL	Unidentified	Unidentified	Unidentified	Traditional cultivar/Landrace
IE7018	Vulgaris	Incurvata	Kenya	Africa	African_highland	Traditional cultivar/Landrace
IE7079	Vulgaris	Liliacea	Kenya	Africa	African_highland	Traditional cultivar/Landrace
IE7128	Compacta	NULL	Unidentified	Unidentified	Unidentified	Traditional cultivar/Landrace
IE7163	Vulgaris	Digitata	Kenya	Africa	African_highland	Traditional cultivar/Landrace
IE7320	Vulgaris	Digitata	Kenya	Africa	African_highland	Traditional cultivar/Landrace
IE7321	Vulgaris	Digitata	Kenya	Africa	African_highland	Traditional cultivar/Landrace
IE7338	Plana	Confundere	Kenya	Africa	African_highland	Traditional cultivar/Landrace
IE7386	Plana	Confundere	Kenya	Africa	African_highland	Traditional cultivar/Landrace
IE7390	Vulgaris	Digitata	Kenya	Africa	African_highland	Traditional cultivar/Landrace
IE7404	Vulgaris	Digitata	Kenya	Africa	African_highland	Traditional cultivar/Landrace
IE7407	Vulgaris	Incurvata	Kenya	Africa	African_highland	Traditional cultivar/Landrace
IE7508	Vulgaris	Incurvata	Ethiopia	Africa	African_highland	Traditional cultivar/Landrace
IE7539	Elongata	Sparsa	Unidentified	Unidentified	Unidentified	Traditional cultivar/Landrace
IE8491	Vulgaris	Digitata	Kenya	Africa	African_highland	Traditional cultivar/Landrace
IE8599	Plana	Confundere	Kenya	Africa	African_highland	Traditional cultivar/Landrace
IE8602	Unidentified	Unidentified	Kenya	Africa	African_highland	Traditional cultivar/Landrace
IE8603	Vulgaris	Digitata	Kenya	Africa	African_highland	Traditional cultivar/Landrace
IE8610	Vulgaris	Digitata	Kenya	Africa	African_highland	Traditional cultivar/Landrace
IE8790	Vulgaris	Digitata	Kenya	Africa	African_highland	Traditional cultivar/Landrace
KMR204	Unidentified	Unidentified	India	Asia	India	Advanced/Improved cultivar
GPU206	Unidentified	Unidentified	India	Asia	India	Advanced/Improved cultivar
MR6	Unidentified	Unidentified	India	Asia	India	Advanced/Improved cultivar
VL149	Elongata	Reclusa	India	Asia	India	Advanced/Improved cultivar
