# Supplementary material for: Genome-Wide Assessment of Population Structure and Genetic Diversity of the Global Finger Millet Germplasm Panel Conserved at the ICRISAT Genebank
Source: Front Plant Sci. 2021 Aug 20;12:692463. doi: 10.3389/fpls.2021.692463 (PMC8417690; doi:10.3389/fpls.2021.692463)
Supplement: Supplementary file 1 [file Data_Sheet_1.zip › Supplementary Table 2.csv]

Supplementary Table 2: Genetic distance among 306 finger millet accessions using Modified Roger�s Distance method
	IE3340	IE4737	IE3392	IE2104	IE2046	IE3769	IE4660	IE7404	IE3291	IE3120	IE8603	IE3826	IE2872	IE3045	IE4563	IE4683	IE958	IE4795	IE2296	IE6332	IE4028	IE886	IE2034	IE3814	IE2821	IE4107	IE4698	IE5433	IE6149	IE7128	IE2066	IE2341	IE510	IE4659	IE4545	IE4832	IE951	IE4192	IE4152	IE3399	IE3614	IE2875	IE6290	IE5343	IE2780	IE615	IE2760	IE3935	IE2045
IE3340	0	0.341083864	0.288032336	0.342130761	0.340246543	0.296134977	0.333428262	0.305792216	0.243579917	0.322646744	0.247972192	0.289532828	0.215487787	0.303619118	0.269944676	0.323048357	0.343080788	0.296193838	0.314396987	0.28258631	0.283240041	0.329826187	0.340421565	0.276763238	0.288649169	0.289876042	0.332207892	0.338295125	0.391921553	0.091917427	0.36408848	0.271363971	0.307042051	0.349507889	0.262280126	0.335699359	0.339173263	0.322175594	0.259958735	0.285178541	0.283194453	0.218596154	0.279039361	0.276407323	0.339581921	0.352910259	0.23924244	0.279827245	0.337845875
IE4737	0.341083864	0	0.338588336	0.242424718	0.287038221	0.320098482	0.304319688	0.326681628	0.325641735	0.273909343	0.302809498	0.318552258	0.356597998	0.236613311	0.319083463	0.191377728	0.266615854	0.254489119	0.287924559	0.344190706	0.305127022	0.224502847	0.219511533	0.304248358	0.236970675	0.304246258	0.269533818	0.223032064	0.323803173	0.338685953	0.276077558	0.308867572	0.240750361	0.335783332	0.281089129	0.243516444	0.260742163	0.337267956	0.294915799	0.388243197	0.30569125	0.333163593	0.338427699	0.303517671	0.380798832	0.228547861	0.35268264	0.32210761	0.332384622
IE3392	0.288032336	0.338588336	0	0.340191194	0.358218443	0.24044251	0.379132203	0.355086572	0.271985915	0.311902055	0.278286726	0.241918991	0.31249387	0.300003183	0.185540685	0.311875194	0.342901095	0.258172133	0.313267722	0.22763298	0.279795173	0.331387023	0.336180873	0.262887805	0.307777299	0.278453285	0.339654388	0.343255469	0.384821725	0.285944029	0.360789904	0.275924579	0.303670653	0.395190165	0.246704996	0.332499786	0.339952332	0.272643187	0.235073361	0.312230314	0.281572736	0.317547597	0.247111743	0.276895707	0.286246198	0.354155941	0.313048583	0.242479476	0.389758117
IE2104	0.342130761	0.242424718	0.340191194	0	0.266196332	0.330177537	0.30173923	0.309083271	0.331130791	0.264486892	0.305999058	0.323526262	0.360667148	0.254992938	0.319471798	0.251200142	0.237315484	0.279494402	0.275833667	0.351800128	0.308988929	0.222522314	0.260900573	0.309901684	0.270161759	0.307029436	0.237341935	0.256263095	0.307429286	0.340991746	0.234937946	0.30307386	0.233585886	0.309443034	0.298368333	0.263908769	0.202660463	0.338630733	0.298310744	0.391828557	0.308616268	0.343856074	0.341597794	0.308671046	0.384336983	0.233468772	0.357145154	0.326854947	0.313157929
IE2046	0.340246543	0.287038221	0.358218443	0.266196332	0	0.328613559	0.263165801	0.243836598	0.34236029	0.295010735	0.319076831	0.323919473	0.362651909	0.291727749	0.3358447	0.28973085	0.246979587	0.309949557	0.302517824	0.366517255	0.317040733	0.262772638	0.301036305	0.308791663	0.274928926	0.315885469	0.219758329	0.278068538	0.324278432	0.338136742	0.24136474	0.304332757	0.305934854	0.204482865	0.315236397	0.269477238	0.24496062	0.344550742	0.308554225	0.391865767	0.313006509	0.345553082	0.358160447	0.310612166	0.402914724	0.277299011	0.359212011	0.332542011	0.211861148
IE3769	0.296134977	0.320098482	0.24044251	0.330177537	0.328613559	0	0.339831947	0.327784477	0.285835343	0.300372345	0.281273578	0.133037495	0.308316864	0.285990756	0.220135769	0.285918595	0.302701705	0.264448303	0.281759924	0.244726627	0.200887798	0.308094447	0.319971079	0.156600188	0.285476394	0.191147326	0.302022526	0.32940317	0.357408054	0.292785694	0.324015904	0.208068053	0.290067611	0.367777071	0.262513439	0.289160152	0.330026705	0.194887346	0.206260147	0.337048878	0.182142456	0.31050824	0.292426665	0.20159962	0.316500367	0.337705092	0.301655712	0.172636258	0.35214929
IE4660	0.333428262	0.304319688	0.379132203	0.30173923	0.263165801	0.339831947	0	0.228475284	0.337952018	0.337264219	0.308985803	0.335931759	0.345759583	0.307157154	0.350320052	0.298801526	0.283400798	0.327900842	0.335152756	0.3855305	0.325777242	0.283073182	0.311105264	0.321137875	0.284386006	0.324707226	0.269956493	0.278646566	0.36594511	0.329804342	0.297378235	0.317569811	0.317344303	0.215857183	0.311988207	0.289532284	0.303399944	0.351215673	0.32245378	0.372947895	0.322144714	0.327453074	0.374541764	0.320954284	0.417516976	0.298633203	0.33622713	0.33728854	0.233366201
IE7404	0.305792216	0.326681628	0.355086572	0.309083271	0.243836598	0.327784477	0.228475284	0	0.31279438	0.326329937	0.281022131	0.32193724	0.32202482	0.319213653	0.324298656	0.314406083	0.295679254	0.325594791	0.312846986	0.364825878	0.313362109	0.303177891	0.32862343	0.307379669	0.288911506	0.314226125	0.268008723	0.309194864	0.362919488	0.302444718	0.300228188	0.30008604	0.325607003	0.21197363	0.298991653	0.304058189	0.295998738	0.342056774	0.305120954	0.348257314	0.311376776	0.306044575	0.347606156	0.308979541	0.394385104	0.320437359	0.305969098	0.320934036	0.222604564
IE3291	0.243579917	0.325641735	0.271985915	0.331130791	0.34236029	0.285835343	0.337952018	0.31279438	0	0.31088906	0.243574157	0.281495183	0.234089801	0.297164376	0.237764079	0.309777043	0.334676988	0.25077049	0.307300255	0.237426738	0.27461949	0.319328307	0.322758874	0.267880962	0.283878551	0.280246482	0.325446518	0.330826722	0.382709667	0.241520765	0.351117565	0.262571251	0.298746136	0.358283791	0.228715687	0.325171001	0.333913669	0.314067643	0.249797097	0.210360389	0.271998116	0.246242969	0.225074479	0.270308271	0.301698922	0.340244682	0.238813366	0.255318668	0.347010397
IE3120	0.322646744	0.273909343	0.311902055	0.264486892	0.295010735	0.300372345	0.337264219	0.326329937	0.31088906	0	0.278565684	0.299337436	0.337746651	0.236447405	0.292744971	0.286296869	0.281635575	0.281981204	0.258820525	0.328455276	0.287774415	0.26429707	0.276350293	0.283721351	0.258589017	0.289520573	0.276142097	0.291576927	0.319687129	0.320045369	0.281693458	0.28272773	0.242009665	0.342330351	0.285731403	0.290237519	0.277795595	0.310660596	0.272203512	0.371335689	0.283584144	0.327788117	0.320540115	0.284255392	0.363590532	0.275647403	0.337118677	0.298955307	0.339666085
IE8603	0.247972192	0.302809498	0.278286726	0.305999058	0.319076831	0.281273578	0.308985803	0.281022131	0.243574157	0.278565684	0	0.275863672	0.258241729	0.26664381	0.257736113	0.293861464	0.311557515	0.26354037	0.270154132	0.295075527	0.267357434	0.301102612	0.303057999	0.258794051	0.252934519	0.274089664	0.304093137	0.313434918	0.354338387	0.244544625	0.329362158	0.254225087	0.265036825	0.332609195	0.246993269	0.303274663	0.312387169	0.297797788	0.244307204	0.281731819	0.267242839	0.248087049	0.271276968	0.259860935	0.2995922	0.321438395	0.239521237	0.264282074	0.323590226
IE3826	0.289532828	0.318552258	0.241918991	0.323526262	0.323919473	0.133037495	0.335931759	0.32193724	0.281495183	0.299337436	0.275863672	0	0.302986875	0.285461431	0.228882786	0.284076343	0.299045093	0.265398947	0.275225446	0.253088482	0.1888222	0.305796616	0.316625516	0.143518769	0.280450295	0.184773214	0.298417827	0.327452399	0.351710126	0.287202769	0.319783144	0.198335226	0.286586656	0.363632994	0.264305934	0.286940189	0.325659864	0.202375906	0.191370898	0.331837514	0.175666767	0.304311939	0.281689539	0.19576676	0.319124867	0.336278403	0.295885302	0.164152839	0.3493743
IE2872	0.215487787	0.356597998	0.31249387	0.360667148	0.362651909	0.308316864	0.345759583	0.32202482	0.234089801	0.337746651	0.258241729	0.302986875	0	0.318981701	0.290238179	0.340724008	0.358419279	0.285620142	0.327352329	0.309604527	0.298235875	0.347148929	0.350900149	0.288891959	0.306771051	0.302319944	0.350250363	0.357478464	0.406119988	0.211141794	0.37712547	0.286489908	0.324644994	0.368839302	0.273876836	0.3490682	0.358115559	0.335124734	0.277100161	0.250097652	0.294942453	0.205856417	0.291701546	0.287056705	0.314936575	0.368997921	0.200459619	0.279754475	0.360906522
IE3045	0.303619118	0.236613311	0.300003183	0.254992938	0.291727749	0.285990756	0.307157154	0.319213653	0.297164376	0.236447405	0.26664381	0.285461431	0.318981701	0	0.284416028	0.249416066	0.267084809	0.259354351	0.268541115	0.312733429	0.273425767	0.24158753	0.237381466	0.266936985	0.248518392	0.274336943	0.270382216	0.248163607	0.331267757	0.300422117	0.278926944	0.269954986	0.20972954	0.341863905	0.262728909	0.249984308	0.264564122	0.300736638	0.254022492	0.358046399	0.26665443	0.307098178	0.302282232	0.263909526	0.348497542	0.256651594	0.318235119	0.29018865	0.326637975
IE4563	0.269944676	0.319083463	0.185540685	0.319471798	0.3358447	0.220135769	0.350320052	0.324298656	0.237764079	0.292744971	0.257736113	0.228882786	0.290238179	0.284416028	0	0.29409465	0.318858144	0.234782322	0.291437121	0.197236639	0.268703442	0.307859177	0.32011706	0.244386596	0.28511045	0.262847164	0.314023648	0.326110244	0.36981496	0.268261852	0.338370359	0.256003623	0.285484551	0.365224096	0.223243471	0.316606327	0.316978224	0.262952268	0.241768258	0.298147709	0.264890651	0.293030442	0.2477568	0.261225153	0.288047061	0.329894171	0.288541338	0.224447691	0.355349489
IE4683	0.323048357	0.191377728	0.311875194	0.251200142	0.28973085	0.285918595	0.298801526	0.314406083	0.309777043	0.286296869	0.293861464	0.284076343	0.340724008	0.249416066	0.29409465	0	0.26573955	0.244433403	0.281856087	0.322004665	0.274325165	0.215997651	0.238607647	0.274869237	0.247283551	0.272558004	0.262283585	0.230848694	0.333120502	0.320069294	0.269373778	0.281388002	0.250011787	0.331387167	0.269703669	0.250173463	0.25310343	0.297132297	0.267709613	0.370363978	0.280089519	0.322725051	0.321895632	0.27627005	0.363178493	0.231188832	0.334158043	0.288347591	0.332086023
IE958	0.343080788	0.266615854	0.342901095	0.237315484	0.246979587	0.302701705	0.283400798	0.295679254	0.334676988	0.281635575	0.311557515	0.299045093	0.358419279	0.267084809	0.318858144	0.26573955	0	0.287276494	0.284581769	0.352387369	0.287874134	0.216680472	0.274264151	0.281499934	0.259351235	0.285444627	0.185155664	0.280301659	0.304836684	0.341463455	0.19290311	0.282889403	0.280216776	0.307365771	0.305200467	0.252794285	0.225005937	0.318499338	0.283367252	0.392538201	0.283669477	0.345428228	0.343335301	0.282478496	0.383720908	0.24001262	0.355765194	0.311614108	0.288373235
IE4795	0.296193838	0.254489119	0.258172133	0.279494402	0.309949557	0.264448303	0.327900842	0.325594791	0.25077049	0.281981204	0.26354037	0.265398947	0.285620142	0.259354351	0.234782322	0.244433403	0.287276494	0	0.279945464	0.250434495	0.277223297	0.261386745	0.271321651	0.263035266	0.255852626	0.27447371	0.289357264	0.268161395	0.336556561	0.293292057	0.305611533	0.274262257	0.258726367	0.350931542	0.221008672	0.279356094	0.281899265	0.290171533	0.257739482	0.30021842	0.277623476	0.284854503	0.266821151	0.272534194	0.299147446	0.277469545	0.291587852	0.253241766	0.349873851
IE2296	0.314396987	0.287924559	0.313267722	0.275833667	0.302517824	0.281759924	0.335152756	0.312846986	0.307300255	0.258820525	0.270154132	0.275225446	0.327352329	0.268541115	0.291437121	0.281856087	0.284581769	0.279945464	0	0.326166643	0.270523663	0.281793681	0.290814363	0.262871669	0.250217775	0.275718741	0.282608956	0.306800702	0.248834855	0.311241602	0.290165945	0.26464324	0.267859615	0.338852056	0.286596011	0.292764247	0.28812854	0.308033344	0.259481819	0.36383682	0.268547223	0.316554279	0.315010753	0.263096498	0.364202331	0.298082461	0.320082367	0.281649953	0.335907394
IE6332	0.28258631	0.344190706	0.22763298	0.351800128	0.366517255	0.244726627	0.3855305	0.364825878	0.237426738	0.328455276	0.295075527	0.253088482	0.309604527	0.312733429	0.197236639	0.322004665	0.352387369	0.250434495	0.326166643	0	0.29037514	0.338256404	0.340522419	0.268689764	0.316758267	0.285329552	0.349903768	0.351692897	0.400487641	0.281403097	0.369796402	0.283671415	0.313180996	0.401496855	0.238891942	0.341167839	0.349550949	0.284615435	0.268300823	0.288675135	0.287949796	0.31557324	0.245034574	0.283758362	0.307353627	0.359104932	0.311620879	0.248456961	0.384131966
IE4028	0.283240041	0.305127022	0.279795173	0.308988929	0.317040733	0.200887798	0.325777242	0.313362109	0.27461949	0.287774415	0.267357434	0.1888222	0.298235875	0.273425767	0.268703442	0.274325165	0.287874134	0.277223297	0.270523663	0.29037514	0	0.292156481	0.303857248	0.173607267	0.268693367	0.123210995	0.28821371	0.311778883	0.343615828	0.279662221	0.309584393	0.18489716	0.272838532	0.355036567	0.278010767	0.275376608	0.319835691	0.190810619	0.151231801	0.336322028	0.160381125	0.294198183	0.276906139	0.17959864	0.336836382	0.321874806	0.289724252	0.206110263	0.340814876
IE886	0.329826187	0.224502847	0.331387023	0.222522314	0.262772638	0.308094447	0.283073182	0.303177891	0.319328307	0.26429707	0.301102612	0.305796616	0.347148929	0.24158753	0.307859177	0.215997651	0.216680472	0.261386745	0.281793681	0.338256404	0.292156481	0	0.236428084	0.288560551	0.253654836	0.290678053	0.223340574	0.205465695	0.323275987	0.327488343	0.229776855	0.294142799	0.252838346	0.306512848	0.282445932	0.25171362	0.214280196	0.32382303	0.282545803	0.381796903	0.288007418	0.33090381	0.330361808	0.289522682	0.376150903	0.117840022	0.344580827	0.310927561	0.303627387
IE2034	0.340421565	0.219511533	0.336180873	0.260900573	0.301036305	0.319971079	0.311105264	0.32862343	0.322758874	0.276350293	0.303057999	0.316625516	0.350900149	0.237381466	0.32011706	0.238607647	0.274264151	0.271321651	0.290814363	0.340522419	0.303857248	0.236428084	0	0.299561729	0.256010299	0.3015664	0.279827723	0.243412611	0.329803303	0.336648417	0.295908468	0.305930259	0.248515644	0.339569464	0.242519299	0.241849411	0.269841994	0.331068314	0.29154651	0.38258188	0.300452489	0.334193571	0.330667099	0.297873661	0.381589942	0.241925341	0.348574939	0.319511173	0.343250057
IE3814	0.276763238	0.304248358	0.262887805	0.309901684	0.308791663	0.156600188	0.321137875	0.307379669	0.267880962	0.283721351	0.258794051	0.143518769	0.288891959	0.266936985	0.244386596	0.274869237	0.281499934	0.263035266	0.262871669	0.268689764	0.173607267	0.288560551	0.299561729	0	0.263759536	0.174932787	0.284063698	0.312638771	0.341022258	0.273686845	0.305008392	0.174401942	0.270380749	0.351214597	0.263837655	0.271065811	0.30969788	0.215992715	0.174132958	0.327401676	0.154455012	0.290242322	0.270711206	0.168893414	0.325218402	0.321129894	0.279200978	0.186754612	0.336271261
IE2821	0.288649169	0.236970675	0.307777299	0.270161759	0.274928926	0.285476394	0.284386006	0.288911506	0.283878551	0.258589017	0.252934519	0.280450295	0.306771051	0.248518392	0.28511045	0.247283551	0.259351235	0.255852626	0.250217775	0.316758267	0.268693367	0.253654836	0.256010299	0.263759536	0	0.269599023	0.255520124	0.264259417	0.295426184	0.285787461	0.277464503	0.264579161	0.245604629	0.313546967	0.257918035	0.255073113	0.279512677	0.30174635	0.257559224	0.342666239	0.266850291	0.290719476	0.307988149	0.264027096	0.355390044	0.270825315	0.306635298	0.281543931	0.303786559
IE4107	0.289876042	0.304246258	0.278453285	0.307029436	0.315885469	0.191147326	0.324707226	0.314226125	0.280246482	0.289520573	0.274089664	0.184773214	0.302319944	0.274336943	0.262847164	0.272558004	0.285444627	0.27447371	0.275718741	0.285329552	0.123210995	0.290678053	0.3015664	0.174932787	0.269599023	0	0.285579599	0.309683324	0.345390419	0.286827273	0.307963914	0.193538364	0.275512242	0.353939403	0.276098954	0.273614088	0.317671271	0.184082971	0.166303524	0.339264413	0.163498414	0.30190259	0.286313038	0.188889424	0.338272295	0.319673687	0.296972438	0.205608217	0.339790658
IE4698	0.332207892	0.269533818	0.339654388	0.237341935	0.219758329	0.302022526	0.269956493	0.268008723	0.325446518	0.276142097	0.304093137	0.298417827	0.350250363	0.270382216	0.314023648	0.262283585	0.185155664	0.289357264	0.282608956	0.349903768	0.28821371	0.223340574	0.279827723	0.284063698	0.255520124	0.285579599	0	0.269328079	0.30659339	0.331414041	0.190171244	0.286757724	0.282240212	0.273918114	0.298747826	0.25862686	0.21348	0.318814565	0.282177162	0.380996051	0.283337879	0.336254235	0.339898634	0.286067818	0.386122766	0.248048735	0.34754188	0.308237168	0.256802238
IE5433	0.338295125	0.223032064	0.343255469	0.256263095	0.278068538	0.32940317	0.278646566	0.309194864	0.330826722	0.291576927	0.313434918	0.327452399	0.357478464	0.248163607	0.326110244	0.230848694	0.280301659	0.268161395	0.306800702	0.351692897	0.311778883	0.205465695	0.243412611	0.312638771	0.264259417	0.309683324	0.269328079	0	0.34821593	0.33663518	0.289765919	0.317993028	0.262661654	0.299118566	0.294145204	0.263682721	0.266960361	0.339947642	0.300095785	0.391744837	0.30966092	0.334788195	0.343031838	0.311488861	0.385338153	0.200541307	0.357672685	0.328145395	0.317253448
IE6149	0.391921553	0.323803173	0.384821725	0.307429286	0.324278432	0.357408054	0.36594511	0.362919488	0.382709667	0.319687129	0.354338387	0.351710126	0.406119988	0.331267757	0.36981496	0.333120502	0.304836684	0.336556561	0.248834855	0.400487641	0.343615828	0.323275987	0.329803303	0.341022258	0.295426184	0.345390419	0.30659339	0.34821593	0	0.38980214	0.305125127	0.337866645	0.32928367	0.366357502	0.35372307	0.310895739	0.32828883	0.373649382	0.340010332	0.436673748	0.343133941	0.391476026	0.388323355	0.337363385	0.427814509	0.335663427	0.40316694	0.35769257	0.365099477
IE7128	0.091917427	0.338685953	0.285944029	0.340991746	0.338136742	0.292785694	0.329804342	0.302444718	0.241520765	0.320045369	0.244544625	0.287202769	0.211141794	0.300422117	0.268261852	0.320069294	0.341463455	0.293292057	0.311241602	0.281403097	0.279662221	0.327488343	0.336648417	0.273686845	0.285787461	0.286827273	0.331414041	0.33663518	0.38980214	0	0.361657698	0.26720007	0.304435914	0.346955154	0.261385153	0.332809421	0.338726898	0.319235712	0.256182023	0.283822168	0.278784453	0.215353083	0.278259685	0.271127174	0.337040936	0.350764978	0.232521912	0.276745269	0.334455009
IE2066	0.36408848	0.276077558	0.360789904	0.234937946	0.24136474	0.324015904	0.297378235	0.300228188	0.351117565	0.281693458	0.329362158	0.319783144	0.37712547	0.278926944	0.338370359	0.269373778	0.19290311	0.305611533	0.290165945	0.369796402	0.309584393	0.229776855	0.295908468	0.305008392	0.277464503	0.307963914	0.190171244	0.289765919	0.305125127	0.361657698	0	0.304994428	0.290154406	0.301590723	0.325113058	0.272037718	0.211251942	0.335847646	0.306369554	0.410431321	0.304219186	0.365152032	0.363023417	0.307932057	0.401982733	0.253911938	0.376947793	0.330211437	0.287736791
IE2341	0.271363971	0.308867572	0.275924579	0.30307386	0.304332757	0.208068053	0.317569811	0.30008604	0.262571251	0.28272773	0.254225087	0.198335226	0.286489908	0.269954986	0.256003623	0.281388002	0.282889403	0.274262257	0.26464324	0.283671415	0.18489716	0.294142799	0.305930259	0.174401942	0.264579161	0.193538364	0.286757724	0.317993028	0.337866645	0.26720007	0.304994428	0	0.269356836	0.34219683	0.271451076	0.277246463	0.311114538	0.234245426	0.181190105	0.326962395	0.183174712	0.287199463	0.269406052	0.171120932	0.334148314	0.324010007	0.276774802	0.21358325	0.332151715
IE510	0.307042051	0.240750361	0.303670653	0.233585886	0.305934854	0.290067611	0.317344303	0.325607003	0.298746136	0.242009665	0.265036825	0.286586656	0.324644994	0.20972954	0.285484551	0.250011787	0.280216776	0.258726367	0.267859615	0.313180996	0.272838532	0.252838346	0.248515644	0.270380749	0.245604629	0.275512242	0.282240212	0.262661654	0.32928367	0.304435914	0.290154406	0.269356836	0	0.341209465	0.268179152	0.25159495	0.282557928	0.303598614	0.256641206	0.358415759	0.269910576	0.3105633	0.305040581	0.268298379	0.350514787	0.261530963	0.322301488	0.289006922	0.344481784
IE4659	0.349507889	0.335783332	0.395190165	0.309443034	0.204482865	0.367777071	0.215857183	0.21197363	0.358283791	0.342330351	0.332609195	0.363632994	0.368839302	0.341863905	0.365224096	0.331387167	0.307365771	0.350931542	0.338852056	0.401496855	0.355036567	0.306512848	0.339569464	0.351214597	0.313546967	0.353939403	0.273918114	0.299118566	0.366357502	0.346955154	0.301590723	0.34219683	0.341209465	0	0.33257884	0.314437906	0.301301156	0.379860058	0.349391215	0.389392041	0.352286512	0.350270687	0.389134705	0.352126189	0.436314531	0.313233277	0.357651763	0.363825623	0.212813596
IE4545	0.262280126	0.281089129	0.246704996	0.298368333	0.315236397	0.262513439	0.311988207	0.298991653	0.228715687	0.285731403	0.246993269	0.264305934	0.273876836	0.262728909	0.223243471	0.269703669	0.305200467	0.221008672	0.286596011	0.238891942	0.278010767	0.282445932	0.242519299	0.263837655	0.257918035	0.276098954	0.298747826	0.294145204	0.35372307	0.261385153	0.325113058	0.271451076	0.268179152	0.33257884	0	0.28587644	0.302638141	0.290324603	0.25509319	0.269641123	0.276631758	0.272257407	0.261836495	0.274316365	0.314471054	0.300815213	0.278628647	0.250863655	0.330927075
IE4832	0.335699359	0.243516444	0.332499786	0.263908769	0.269477238	0.289160152	0.289532284	0.304058189	0.325171001	0.290237519	0.303274663	0.286940189	0.3490682	0.249984308	0.316606327	0.250173463	0.252794285	0.279356094	0.292764247	0.341167839	0.275376608	0.25171362	0.241849411	0.271065811	0.255073113	0.273614088	0.25862686	0.263682721	0.310895739	0.332809421	0.272037718	0.277246463	0.25159495	0.314437906	0.28587644	0	0.278323993	0.309883201	0.273519236	0.386295548	0.273270991	0.33266392	0.335068646	0.270069023	0.377311505	0.268317013	0.347144763	0.300101702	0.317869246
IE951	0.339173263	0.260742163	0.339952332	0.202660463	0.24496062	0.330026705	0.303399944	0.295998738	0.333913669	0.277795595	0.312387169	0.325659864	0.358115559	0.264564122	0.316978224	0.25310343	0.225005937	0.281899265	0.28812854	0.349550949	0.319835691	0.214280196	0.269841994	0.30969788	0.279512677	0.317671271	0.21348	0.266960361	0.32828883	0.338726898	0.211251942	0.311114538	0.282557928	0.301301156	0.302638141	0.278323993	0	0.34744585	0.302419324	0.390913264	0.31564709	0.343445864	0.339823564	0.308778849	0.385301992	0.234485783	0.355889836	0.332530194	0.297417801
IE4192	0.322175594	0.337267956	0.272643187	0.338630733	0.344550742	0.194887346	0.351215673	0.342056774	0.314067643	0.310660596	0.297797788	0.202375906	0.335124734	0.300736638	0.262952268	0.297132297	0.318499338	0.290171533	0.308033344	0.284615435	0.190810619	0.32382303	0.331068314	0.215992715	0.30174635	0.184082971	0.318814565	0.339947642	0.373649382	0.319235712	0.335847646	0.234245426	0.303598614	0.379860058	0.290324603	0.309883201	0.34744585	0	0.208622659	0.357547325	0.221187012	0.330649151	0.314256257	0.233662529	0.335002762	0.349163423	0.326319128	0.20915884	0.367877046
IE4152	0.259958735	0.294915799	0.235073361	0.298310744	0.308554225	0.206260147	0.32245378	0.305120954	0.249797097	0.272203512	0.244307204	0.191370898	0.277100161	0.254022492	0.241768258	0.267709613	0.283367252	0.257739482	0.259481819	0.268300823	0.151231801	0.282545803	0.29154651	0.174132958	0.257559224	0.166303524	0.282177162	0.300095785	0.340010332	0.256182023	0.306369554	0.181190105	0.256641206	0.349391215	0.25509319	0.273519236	0.302419324	0.208622659	0	0.312161489	0.174268788	0.277187039	0.244449972	0.179809696	0.313535976	0.311749926	0.268959808	0.204181615	0.337911431
IE3399	0.285178541	0.388243197	0.312230314	0.391828557	0.391865767	0.337048878	0.372947895	0.348257314	0.210360389	0.371335689	0.281731819	0.331837514	0.250097652	0.358046399	0.298147709	0.370363978	0.392538201	0.30021842	0.36383682	0.288675135	0.336322028	0.381796903	0.38258188	0.327401676	0.342666239	0.339264413	0.380996051	0.391744837	0.436673748	0.283822168	0.410431321	0.326962395	0.358415759	0.389392041	0.269641123	0.386295548	0.390913264	0.357547325	0.312161489	0	0.337324534	0.27502236	0.273684473	0.333538055	0.325744141	0.399965948	0.252817912	0.300318468	0.380972946
IE3614	0.283194453	0.30569125	0.281572736	0.308616268	0.313006509	0.182142456	0.322144714	0.311376776	0.271998116	0.283584144	0.267242839	0.175666767	0.294942453	0.26665443	0.264890651	0.280089519	0.283669477	0.277623476	0.268547223	0.287949796	0.160381125	0.288007418	0.300452489	0.154455012	0.266850291	0.163498414	0.283337879	0.30966092	0.343133941	0.278784453	0.304219186	0.183174712	0.269910576	0.352286512	0.276631758	0.273270991	0.31564709	0.221187012	0.174268788	0.337324534	0	0.298050251	0.279227808	0.177502062	0.341715958	0.318815556	0.28953944	0.20224885	0.33819522
IE2875	0.218596154	0.333163593	0.317547597	0.343856074	0.345553082	0.31050824	0.327453074	0.306044575	0.246242969	0.327788117	0.248087049	0.304311939	0.205856417	0.307098178	0.293030442	0.322725051	0.345428228	0.284854503	0.316554279	0.31557324	0.294198183	0.33090381	0.334193571	0.290242322	0.290719476	0.30190259	0.336254235	0.334788195	0.391476026	0.215353083	0.365152032	0.287199463	0.3105633	0.350270687	0.272257407	0.33266392	0.343445864	0.330649151	0.277187039	0.27502236	0.298050251	0	0.298485309	0.290735163	0.326634514	0.348674066	0.199789806	0.281628621	0.338540122
IE6290	0.279039361	0.338427699	0.247111743	0.341597794	0.358160447	0.292426665	0.374541764	0.347606156	0.225074479	0.320540115	0.271276968	0.281689539	0.291701546	0.302282232	0.2477568	0.321895632	0.343335301	0.266821151	0.315010753	0.245034574	0.276906139	0.330361808	0.330667099	0.270711206	0.307988149	0.286313038	0.339898634	0.343031838	0.388323355	0.278259685	0.363023417	0.269406052	0.305040581	0.389134705	0.261836495	0.335068646	0.339823564	0.314256257	0.244449972	0.273684473	0.279227808	0.298485309	0	0.269889513	0.320024892	0.351416006	0.294934063	0.267455272	0.38297098
IE5343	0.276407323	0.303517671	0.276895707	0.308671046	0.310612166	0.20159962	0.320954284	0.308979541	0.270308271	0.284255392	0.259860935	0.19576676	0.287056705	0.263909526	0.261225153	0.27627005	0.282478496	0.272534194	0.263096498	0.283758362	0.17959864	0.289522682	0.297873661	0.168893414	0.264027096	0.188889424	0.286067818	0.311488861	0.337363385	0.271127174	0.307932057	0.171120932	0.268298379	0.352126189	0.274316365	0.270069023	0.308778849	0.233662529	0.179809696	0.333538055	0.177502062	0.290735163	0.269889513	0	0.334251166	0.319569542	0.277696268	0.216461196	0.336519696
IE2780	0.339581921	0.380798832	0.286246198	0.384336983	0.402914724	0.316500367	0.417516976	0.394385104	0.301698922	0.363590532	0.2995922	0.319124867	0.314936575	0.348497542	0.288047061	0.363178493	0.383720908	0.299147446	0.364202331	0.307353627	0.336836382	0.376150903	0.381589942	0.325218402	0.355390044	0.338272295	0.386122766	0.385338153	0.427814509	0.337040936	0.401982733	0.334148314	0.350514787	0.436314531	0.314471054	0.377311505	0.385301992	0.335002762	0.313535976	0.325744141	0.341715958	0.326634514	0.320024892	0.334251166	0	0.394101435	0.316962692	0.302682324	0.426551465
IE615	0.352910259	0.228547861	0.354155941	0.233468772	0.277299011	0.337705092	0.298633203	0.320437359	0.340244682	0.275647403	0.321438395	0.336278403	0.368997921	0.256651594	0.329894171	0.231188832	0.24001262	0.277469545	0.298082461	0.359104932	0.321874806	0.117840022	0.241925341	0.321129894	0.270825315	0.319673687	0.248048735	0.200541307	0.335663427	0.350764978	0.253911938	0.324010007	0.261530963	0.313233277	0.300815213	0.268317013	0.234485783	0.349163423	0.311749926	0.399965948	0.318815556	0.348674066	0.351416006	0.319569542	0.394101435	0	0.365954739	0.338892747	0.319622062
IE2760	0.23924244	0.35268264	0.313048583	0.357145154	0.359212011	0.301655712	0.33622713	0.305969098	0.238813366	0.337118677	0.239521237	0.295885302	0.200459619	0.318235119	0.288541338	0.334158043	0.355765194	0.291587852	0.320082367	0.311620879	0.289724252	0.344580827	0.348574939	0.279200978	0.306635298	0.296972438	0.34754188	0.357672685	0.40316694	0.232521912	0.376947793	0.276774802	0.322301488	0.357651763	0.278628647	0.347144763	0.355889836	0.326319128	0.268959808	0.252817912	0.28953944	0.199789806	0.294934063	0.277696268	0.316962692	0.365954739	0	0.274740104	0.342975559
IE3935	0.279827245	0.32210761	0.242479476	0.326854947	0.332542011	0.172636258	0.33728854	0.320934036	0.255318668	0.298955307	0.264282074	0.164152839	0.279754475	0.29018865	0.224447691	0.288347591	0.311614108	0.253241766	0.281649953	0.248456961	0.206110263	0.310927561	0.319511173	0.186754612	0.281543931	0.205608217	0.308237168	0.328145395	0.35769257	0.276745269	0.330211437	0.21358325	0.289006922	0.363825623	0.250863655	0.300101702	0.332530194	0.20915884	0.204181615	0.300318468	0.20224885	0.281628621	0.267455272	0.216461196	0.302682324	0.338892747	0.274740104	0	0.351621315
IE2045	0.337845875	0.332384622	0.389758117	0.313157929	0.211861148	0.35214929	0.233366201	0.222604564	0.347010397	0.339666085	0.323590226	0.3493743	0.360906522	0.326637975	0.355349489	0.332086023	0.288373235	0.349873851	0.335907394	0.384131966	0.340814876	0.303627387	0.343250057	0.336271261	0.303786559	0.339790658	0.256802238	0.317253448	0.365099477	0.334455009	0.287736791	0.332151715	0.344481784	0.212813596	0.330927075	0.317869246	0.297417801	0.367877046	0.337911431	0.380972946	0.33819522	0.338540122	0.38297098	0.336519696	0.426551465	0.319622062	0.342975559	0.351621315	0
IE7390	0.345702779	0.335716028	0.38551818	0.303054058	0.239185173	0.350346659	0.216571043	0.177337415	0.347689144	0.334576607	0.328009085	0.34514862	0.359084367	0.334991454	0.357547338	0.330356117	0.294324352	0.347151201	0.330038832	0.394926389	0.337346651	0.308454925	0.345703772	0.333864305	0.305123785	0.336068797	0.256404337	0.315686909	0.36461653	0.342738231	0.286859332	0.327145782	0.343292065	0.205176871	0.332125836	0.317364228	0.288925465	0.362872843	0.333888112	0.383780298	0.335706505	0.342861825	0.38436636	0.335570236	0.428338209	0.323144355	0.34736616	0.348456584	0.215720384
IE5817	0.374572956	0.335067706	0.366813102	0.350076644	0.347949899	0.3343755	0.3742013	0.374022426	0.365384122	0.317022756	0.324039273	0.329661448	0.391782815	0.324710641	0.353863289	0.339704263	0.333614836	0.339420133	0.301609146	0.378028535	0.319955299	0.342112174	0.353349531	0.317128499	0.230895597	0.321540754	0.330615316	0.353942301	0.337958346	0.372675556	0.344379908	0.322238336	0.315353568	0.390924773	0.351505817	0.335514674	0.361556235	0.348333654	0.315580834	0.41757141	0.316666905	0.384051625	0.372756586	0.313497466	0.410978502	0.356488631	0.387629108	0.338931167	0.380560892
IE3132	0.319874381	0.293677732	0.377543414	0.258817255	0.264012559	0.368861444	0.262535804	0.258827966	0.328119364	0.321036668	0.318772028	0.364909436	0.348624852	0.306202427	0.34074935	0.299618374	0.300544861	0.317019232	0.319818618	0.369677691	0.351919397	0.265837485	0.31257465	0.352543479	0.29859304	0.352512093	0.280457619	0.270383497	0.359964537	0.317593549	0.299433886	0.347110998	0.313085451	0.255573192	0.310254937	0.320478424	0.265036107	0.381397706	0.342300927	0.368749877	0.354150666	0.324310324	0.370973709	0.353045827	0.407837077	0.268095873	0.341806147	0.359589435	0.248652281
IE4036	0.287844363	0.318242151	0.282491135	0.316884644	0.321304487	0.226525061	0.331666659	0.318533869	0.286326561	0.30302529	0.276965437	0.210663383	0.307821976	0.284937561	0.283394142	0.28637347	0.295150404	0.288777528	0.287279912	0.302224025	0.12552049	0.304705059	0.313828246	0.197153714	0.282627858	0.164629815	0.297272344	0.321230811	0.352910099	0.28470681	0.321058751	0.203467134	0.287311881	0.360096144	0.287435407	0.285990981	0.326840072	0.202830044	0.162340618	0.341296364	0.188398921	0.300603525	0.277998115	0.196847634	0.343331631	0.333534958	0.298836255	0.225133706	0.348495637
IE4817	0.356911296	0.287884812	0.352912335	0.263461408	0.237769078	0.315376682	0.306205482	0.288720296	0.342805253	0.281702673	0.315226431	0.312817429	0.369540092	0.27987297	0.33287484	0.282347252	0.24410533	0.306298678	0.267088553	0.365234788	0.300694367	0.261424041	0.300972708	0.296958655	0.259726552	0.300714506	0.234377784	0.294285965	0.290518004	0.354148741	0.22562211	0.294161352	0.285873464	0.29722869	0.321200473	0.268503427	0.26569745	0.32877014	0.297498852	0.403734557	0.295787622	0.35703582	0.35570041	0.298470959	0.396684097	0.283492184	0.369344649	0.322666893	0.290925003
IE5383	0.287516329	0.299460116	0.248403764	0.301878256	0.298955812	0.15611803	0.320161346	0.302806198	0.278513424	0.285526525	0.271722707	0.163171856	0.30313918	0.273527077	0.228284134	0.268622253	0.281824057	0.255978542	0.26830627	0.253711812	0.208394495	0.28229219	0.299872827	0.175522944	0.269607927	0.200843744	0.278077412	0.304860806	0.343200405	0.284049117	0.299558786	0.209712274	0.278595919	0.3389342	0.255176357	0.276932759	0.297987719	0.217637522	0.206174551	0.33327523	0.197763391	0.298703	0.287493495	0.206485732	0.323246779	0.311161442	0.294358396	0.190495206	0.324432181
IE2653	0.24616311	0.344968586	0.300293788	0.348778567	0.35209364	0.307492177	0.319461018	0.270463229	0.261014574	0.330479963	0.1878312	0.299674132	0.271637701	0.310865421	0.277468984	0.329559385	0.347038076	0.30604546	0.314030386	0.314200918	0.293063318	0.338042949	0.345861282	0.284517538	0.301678532	0.300479253	0.34005814	0.350357497	0.396197773	0.245502621	0.366183049	0.278501411	0.31283135	0.346178567	0.271268711	0.341221913	0.347085404	0.319307317	0.269926869	0.288801191	0.296635933	0.257414129	0.283482041	0.284977672	0.327771281	0.359971022	0.245068191	0.288177823	0.334160584
IE5435	0.304575546	0.324338271	0.247829227	0.333258687	0.335903716	0.13289943	0.344960355	0.334548356	0.295400234	0.305922228	0.289975664	0.146869346	0.316120523	0.293604057	0.233857289	0.290527046	0.308911932	0.273284852	0.286950805	0.25370521	0.207760107	0.311351235	0.322748612	0.170185696	0.290679383	0.200623868	0.30927075	0.333580345	0.361961616	0.30193536	0.327275982	0.22052621	0.295778413	0.374493119	0.270633624	0.298870177	0.336983209	0.202057959	0.208572025	0.342958567	0.193286415	0.314892154	0.297695823	0.211560639	0.320624908	0.340304208	0.308041499	0.17896381	0.359622688
IE6165	0.399302219	0.316840198	0.390483946	0.323424203	0.315747549	0.360102549	0.36060422	0.357447845	0.380899503	0.315655492	0.359776608	0.35714172	0.412805981	0.34065837	0.375470751	0.34026046	0.315793906	0.347265342	0.335563324	0.400277383	0.340201666	0.326868737	0.331963094	0.344486261	0.279695359	0.340081731	0.309475695	0.34205207	0.341193753	0.3968299	0.321902437	0.342230181	0.330520344	0.360807786	0.357837416	0.322762062	0.346883713	0.36510265	0.342540216	0.438105016	0.340850152	0.398259113	0.393386115	0.343717208	0.428112619	0.338257907	0.408886241	0.36227778	0.355673653
IE4622	0.243095044	0.320616674	0.252725814	0.326659204	0.341997421	0.270833986	0.354622462	0.329430436	0.174917362	0.302441097	0.248515644	0.263840809	0.255072884	0.286705234	0.228918864	0.304956117	0.329227555	0.2460878	0.297646045	0.200543182	0.260431543	0.313894932	0.315196235	0.251684008	0.285488912	0.265944792	0.322802023	0.326000569	0.377761512	0.240112063	0.347670478	0.249679815	0.286689747	0.372087709	0.236863284	0.318552955	0.326763456	0.302094934	0.234921204	0.235281477	0.256521262	0.260397085	0.199925366	0.251682228	0.304461984	0.336123372	0.252864042	0.248714831	0.356110178
IE3446	0.254027833	0.342925478	0.278271791	0.350000114	0.360429678	0.297341537	0.350131047	0.32599021	0.176441996	0.327862317	0.250884848	0.289794008	0.227495722	0.311874275	0.250610896	0.326348443	0.352614438	0.256764977	0.318681346	0.255413815	0.28536734	0.33653409	0.339753782	0.27897471	0.301584363	0.292948217	0.341585695	0.346983385	0.392749269	0.251805192	0.368837887	0.275831808	0.313837469	0.371365839	0.24209369	0.34209829	0.350229433	0.326314097	0.262480175	0.212340174	0.283692848	0.249884295	0.209777419	0.279591677	0.316527329	0.357914645	0.237102667	0.253324797	0.362717764
IE6957	0.186795681	0.34194194	0.294134404	0.34446059	0.311655604	0.266632924	0.300942878	0.278143348	0.254600937	0.324542871	0.251666394	0.258427444	0.225155391	0.303506405	0.272076781	0.319741543	0.313326423	0.299190228	0.304116778	0.296110619	0.25002314	0.328827475	0.341126415	0.244232698	0.27314514	0.259122596	0.306597971	0.341359153	0.367525773	0.179681474	0.334722728	0.239389415	0.309158121	0.323004467	0.270710231	0.310723113	0.344526242	0.293420943	0.240519309	0.296428197	0.252111008	0.23528699	0.288747005	0.246427404	0.344703672	0.355828633	0.242190708	0.257569883	0.314108786
IE2586	0.271929833	0.300020418	0.272092197	0.307432585	0.308225442	0.194798978	0.318328313	0.305607528	0.264467123	0.279574032	0.256363437	0.187828434	0.285899283	0.260583288	0.257143742	0.271984232	0.279032714	0.269367075	0.259652197	0.280491463	0.171084726	0.285798298	0.294889192	0.162258533	0.257592642	0.180828109	0.28193818	0.307037095	0.333303504	0.266920583	0.304732137	0.162100891	0.266268297	0.349930159	0.267699591	0.26346996	0.307120852	0.227803783	0.170292124	0.329458539	0.173191738	0.287931728	0.270312031	0.116242882	0.33305826	0.317403315	0.277185007	0.210657992	0.335065535
IE2710	0.211872899	0.357750476	0.295019489	0.361385382	0.343513817	0.281860367	0.312987209	0.282807085	0.26678611	0.339745542	0.242884043	0.278463807	0.267880275	0.323730473	0.271707314	0.335295365	0.34418141	0.310760634	0.322934253	0.301953632	0.283689391	0.346116299	0.358758096	0.27267753	0.302750573	0.288821457	0.335325019	0.359974856	0.392114947	0.211542391	0.364362614	0.275095236	0.326281177	0.332655578	0.270955534	0.338485887	0.360421687	0.310469092	0.268397544	0.296287564	0.284702976	0.24625246	0.297769882	0.278762517	0.32916921	0.371653853	0.247403539	0.272621326	0.319552978
IE4134	0.283575381	0.303288698	0.276343411	0.302016251	0.304261036	0.209902148	0.316784868	0.303718503	0.273502087	0.28271657	0.260010504	0.197878708	0.294804857	0.259186319	0.269082474	0.276178282	0.280155888	0.274428171	0.266543181	0.290214026	0.152184536	0.28831825	0.296997999	0.178583011	0.262372616	0.169214318	0.280297024	0.304808202	0.335418696	0.279147245	0.302180715	0.183251985	0.268274072	0.345583283	0.276169805	0.271957601	0.309295779	0.201865085	0.154422075	0.333342382	0.170866226	0.291591795	0.272429175	0.175588051	0.332480264	0.315603834	0.283525052	0.21246921	0.332923187
IE6667	0.374770267	0.277531838	0.37825896	0.266327026	0.171271207	0.347217637	0.289574309	0.289709306	0.367893376	0.311463877	0.348851124	0.343669716	0.389256788	0.308521607	0.359264909	0.291835209	0.256566045	0.315482741	0.317053815	0.387273398	0.336776414	0.269639798	0.304176707	0.330139199	0.286218128	0.335127924	0.243236412	0.277154056	0.328066973	0.371537923	0.25531124	0.328650226	0.312935862	0.248735397	0.336277976	0.287260997	0.260033176	0.363105939	0.330765665	0.417486175	0.333035591	0.375384212	0.374580814	0.33194177	0.425117024	0.278298053	0.39159417	0.353076431	0.270396572
IE4680	0.3241258	0.178347676	0.322607697	0.216570591	0.248722818	0.30554603	0.283272438	0.302773533	0.311334653	0.259624425	0.293422128	0.301597548	0.342925833	0.227989308	0.302769738	0.199742559	0.239743893	0.237131966	0.274367787	0.331561884	0.290745966	0.191820886	0.220475804	0.286050204	0.235616745	0.287980497	0.238525078	0.189233415	0.317560903	0.32277895	0.259638432	0.291793537	0.239005294	0.301149404	0.270262285	0.239824603	0.223919715	0.321491017	0.276776636	0.373973146	0.286952002	0.323118722	0.322071461	0.287333076	0.369038345	0.198849324	0.339903396	0.306682128	0.302999343
IE2871	0.253499214	0.373010563	0.325591288	0.374214539	0.372020118	0.330652933	0.359679476	0.329718418	0.26271496	0.35373511	0.2543696	0.322113061	0.226259512	0.339771085	0.30835696	0.354876525	0.372907306	0.297388822	0.344286948	0.324495662	0.31863318	0.361801958	0.371529317	0.310765124	0.326859192	0.325110312	0.363465373	0.374300097	0.419507415	0.248259527	0.389561898	0.30624737	0.341678406	0.37933636	0.294434807	0.368334136	0.371024576	0.348562128	0.2962697	0.270090489	0.318612073	0.227919992	0.308078097	0.310987	0.318338367	0.384718726	0.209166966	0.302044623	0.367006112
IE8602	0.343938253	0.337376148	0.39009159	0.303971372	0.228275832	0.353198538	0.208754613	0.165393259	0.349768574	0.334173655	0.327519764	0.348054032	0.35812378	0.338669482	0.360709997	0.330984502	0.295212441	0.3515961	0.332165416	0.398775224	0.337563092	0.309371938	0.344959325	0.335411389	0.307495636	0.337008921	0.257962522	0.31783784	0.365883054	0.340356158	0.288346698	0.327608976	0.344975077	0.186626287	0.331742196	0.313784799	0.288827794	0.364939861	0.334479361	0.384529155	0.335802517	0.342065708	0.384173517	0.335212895	0.433999532	0.324722853	0.346000866	0.351380164	0.209739313
IE4673	0.294463683	0.229156904	0.345007947	0.291749011	0.304342803	0.339498485	0.279403214	0.298020125	0.305845779	0.321376295	0.299043941	0.336806682	0.31782817	0.286745573	0.320662074	0.253744342	0.314501082	0.28226713	0.315293082	0.349330245	0.320030679	0.270150273	0.274628994	0.324501883	0.244606477	0.322175621	0.297406284	0.250706497	0.359549303	0.290330701	0.32658275	0.320586338	0.285156636	0.310714243	0.279603906	0.285786686	0.298353875	0.355202609	0.308605494	0.353615197	0.324502372	0.286263183	0.344546219	0.321470395	0.389570097	0.27711823	0.320649832	0.327751543	0.316394385
IE6788	0.259388361	0.305572847	0.263782902	0.306912147	0.309381904	0.21826779	0.321011669	0.307464015	0.257804956	0.279300654	0.254641714	0.212090162	0.283701302	0.265615176	0.250055279	0.281759978	0.285174438	0.267566988	0.270560084	0.276576422	0.20281152	0.293398206	0.304982796	0.193333092	0.26133199	0.211429802	0.289702057	0.313027081	0.335792979	0.2591034	0.304889692	0.197974106	0.270192559	0.351638251	0.259028217	0.272119061	0.313678493	0.247614162	0.19305998	0.321229933	0.206997169	0.284318875	0.269381093	0.197186358	0.32083766	0.321797109	0.285398427	0.223195364	0.344655818
IE7018	0.285480055	0.302339586	0.285388084	0.312983954	0.310476044	0.189983128	0.321322987	0.307933379	0.27362934	0.289708584	0.26885161	0.176400482	0.295362367	0.273573807	0.266866622	0.276784809	0.282582157	0.275183772	0.26897376	0.287797559	0.180015664	0.288112765	0.304043054	0.157354001	0.266759253	0.178403906	0.282445589	0.311599922	0.343412431	0.28032308	0.303242407	0.189426722	0.280801664	0.351267237	0.279596768	0.269437047	0.310603362	0.240970407	0.188812351	0.338160582	0.16775727	0.296505824	0.281489104	0.182157945	0.343512053	0.320691887	0.289070998	0.208963044	0.334099133
IE2689	0.228585094	0.35252701	0.301689305	0.352924635	0.35363383	0.311037734	0.344212279	0.312164923	0.249015515	0.333872169	0.244254608	0.303884425	0.269739118	0.316674652	0.269000926	0.338018101	0.356149757	0.303364238	0.328195791	0.292195693	0.300697636	0.344954281	0.354197609	0.290357993	0.305069227	0.305868796	0.345060375	0.355185536	0.403757514	0.225605371	0.373499817	0.281255633	0.319665961	0.36315924	0.275061278	0.350418054	0.351341255	0.333722149	0.275890827	0.292378146	0.298547096	0.250156397	0.270299784	0.294150315	0.329585318	0.36655625	0.256187995	0.291336944	0.351070347
IE2590	0.275478027	0.306346864	0.271421722	0.311285612	0.310957448	0.186932441	0.324253276	0.307273871	0.263538966	0.285939171	0.25926459	0.176065138	0.289519434	0.269051954	0.256313032	0.279325359	0.28597148	0.270721031	0.263883266	0.277253082	0.181468603	0.293346247	0.302735038	0.152070759	0.266472856	0.188886932	0.28536682	0.312751393	0.341731604	0.272848337	0.309307027	0.175976134	0.272087524	0.351818276	0.270144939	0.273707651	0.313227806	0.239246349	0.181217498	0.32720835	0.164788914	0.292129313	0.269019278	0.173555977	0.33366594	0.322887224	0.284006504	0.206954658	0.338418591
IE2573	0.302289394	0.353326882	0.260146772	0.353944788	0.371208442	0.261536481	0.387722825	0.368853799	0.278774097	0.329309074	0.290306352	0.269296263	0.286131772	0.317086189	0.246609375	0.332095311	0.355059293	0.264828273	0.33071967	0.267514006	0.301038697	0.346566207	0.352864739	0.27870077	0.328893913	0.296977883	0.35646477	0.36004074	0.39950002	0.301729738	0.375742543	0.290089407	0.323615385	0.408020492	0.276178244	0.348598741	0.355449251	0.295412644	0.282421167	0.304083086	0.300051313	0.290417619	0.319254329	0.295096018	0.258971665	0.367321309	0.284304338	0.254977011	0.395061573
IE5170	0.221770007	0.321146059	0.247761606	0.324452267	0.340880972	0.268648711	0.349808219	0.323869193	0.202747711	0.301463818	0.247750779	0.261340337	0.254284666	0.283746576	0.226658274	0.303241701	0.327183461	0.251461518	0.294882775	0.230555604	0.255080278	0.312927111	0.315560644	0.247676613	0.283356836	0.263460748	0.32253344	0.324675964	0.371889671	0.22177498	0.346345934	0.24495211	0.284387864	0.368006592	0.240193458	0.317904084	0.323711809	0.299725877	0.228889083	0.278844279	0.254597983	0.261060944	0.171936393	0.247621675	0.319701024	0.335767281	0.261255652	0.245110944	0.359254215
IE4329	0.273879712	0.32788333	0.251578513	0.331984336	0.355401977	0.278910025	0.36436663	0.344228216	0.219677196	0.309751426	0.265986167	0.270928053	0.284973055	0.292006243	0.236392323	0.311159394	0.33473743	0.263048788	0.303835459	0.245851762	0.265119123	0.32045738	0.321556798	0.258400234	0.297789972	0.273696971	0.332974407	0.332521971	0.379549336	0.270784993	0.353983023	0.259029506	0.294019284	0.386746683	0.258132796	0.325850985	0.331511305	0.310826478	0.238155541	0.292083838	0.265054657	0.291369724	0.173418198	0.257085035	0.32527257	0.343228389	0.286318068	0.255149835	0.378212292
IE2606	0.298262363	0.391684678	0.305907086	0.395121643	0.396216498	0.322160025	0.371771554	0.338116285	0.282264551	0.378107581	0.243159249	0.324532035	0.274315286	0.362662085	0.28825328	0.370426071	0.393773698	0.311812019	0.36394194	0.321776226	0.347352525	0.385942585	0.393107045	0.330656244	0.350342224	0.348976885	0.387135496	0.396237857	0.438758435	0.296268049	0.411677729	0.333789497	0.362623912	0.392571865	0.29425949	0.388612498	0.394000747	0.344251511	0.326035503	0.270676693	0.350643998	0.271460092	0.334775514	0.339181288	0.268748834	0.405549066	0.248217173	0.301602376	0.382219598
IE4671	0.277240793	0.252643178	0.337278561	0.291802184	0.306434119	0.32728279	0.282655927	0.290501779	0.294521589	0.311654349	0.286508017	0.325773227	0.301022686	0.284830841	0.308495114	0.267605374	0.303192223	0.280393382	0.307196691	0.338910424	0.310602624	0.274135435	0.283890378	0.312611523	0.24879394	0.312717602	0.288634146	0.259561523	0.357602171	0.273808696	0.318479606	0.309977649	0.288100958	0.315787081	0.275564042	0.283286858	0.288648162	0.345347684	0.300565225	0.343513244	0.313867084	0.261553352	0.334638279	0.311333046	0.378828031	0.28459791	0.305973095	0.317785244	0.307715807
IE3391	0.285427883	0.336358382	0.05877809	0.337982027	0.356821401	0.240289913	0.377326697	0.352799872	0.269904752	0.311320899	0.277042951	0.241733339	0.311075719	0.299615028	0.184968957	0.31027707	0.341648673	0.256823331	0.312036185	0.22684217	0.278618493	0.32911039	0.335366394	0.261911919	0.306504661	0.27778253	0.338205559	0.342185052	0.383706991	0.283738242	0.359697424	0.274447678	0.301849097	0.393091614	0.245933135	0.331681723	0.338588756	0.273164558	0.234613939	0.311562906	0.280534341	0.315515884	0.246581346	0.276402087	0.287385696	0.352199474	0.311094728	0.240798244	0.387779343
IE6326	0.224000435	0.340280304	0.290945346	0.344447085	0.345508665	0.304115915	0.325862764	0.287274417	0.254441846	0.326499016	0.190394849	0.295614502	0.260237178	0.306771884	0.270703821	0.323964242	0.343736894	0.30207933	0.3102152	0.304070075	0.289353398	0.334067077	0.341963673	0.280567619	0.294952966	0.299221874	0.335899503	0.344473797	0.392714332	0.221021452	0.363152081	0.275266022	0.308601127	0.349304365	0.270400808	0.337519729	0.342781354	0.322255369	0.264596215	0.287073479	0.293475438	0.242773165	0.282296305	0.280378938	0.310912635	0.355456886	0.23790675	0.282723881	0.334929795
IE2217	0.344912856	0.251026219	0.344476788	0.192664007	0.25598148	0.330879584	0.301258348	0.307469383	0.335449458	0.26498858	0.308851576	0.327529888	0.360719875	0.256925148	0.319190233	0.259561993	0.206795485	0.279018071	0.275925921	0.353242156	0.31578788	0.206634803	0.261997914	0.312904596	0.271090892	0.313001097	0.20909424	0.259356042	0.316630685	0.343754864	0.206934473	0.313261115	0.266054468	0.310695388	0.300978765	0.280174796	0.190745627	0.342218134	0.302248933	0.394307752	0.310965779	0.346160779	0.345724375	0.312697306	0.386807644	0.218398216	0.358180639	0.332794246	0.301421412
IE3128	0.291125064	0.290212197	0.344014546	0.2831665	0.266143624	0.332178995	0.239490838	0.245261511	0.302529826	0.307903668	0.279831	0.329456733	0.318926434	0.284366377	0.311907843	0.29072784	0.29077722	0.301822791	0.317679163	0.34282575	0.320821861	0.269686391	0.299029788	0.314658262	0.280219064	0.319284019	0.264871049	0.274499189	0.370038268	0.287109512	0.297001492	0.312748541	0.307056614	0.265003927	0.283232802	0.299424553	0.257122755	0.348430563	0.30696063	0.344711082	0.317385569	0.297599063	0.342147942	0.315228956	0.38442062	0.288880573	0.30090469	0.32630576	0.216121309
IE6074	0.371399556	0.332321811	0.363455231	0.346280384	0.368519229	0.35664398	0.395675739	0.390981317	0.362533367	0.314343857	0.31839962	0.351827469	0.387549528	0.324221042	0.349190112	0.344931563	0.360761869	0.339392763	0.313061451	0.37474075	0.34223007	0.34717145	0.341481826	0.339241388	0.255928968	0.343898764	0.357489736	0.359510787	0.361711737	0.36873121	0.364917094	0.3363698	0.309220893	0.413414553	0.344289732	0.3502569	0.365870897	0.36801546	0.331967953	0.417060855	0.33902851	0.379340541	0.369338689	0.335474099	0.406353423	0.360656979	0.382697669	0.353857199	0.403496732
IE3065	0.324481903	0.213633984	0.317541319	0.245736286	0.288380337	0.306749	0.319867883	0.317849239	0.313342806	0.265838882	0.290856193	0.302485701	0.34376889	0.239425241	0.302930251	0.225916707	0.271235914	0.255865066	0.281712161	0.331448833	0.287526417	0.230640019	0.224300023	0.288557572	0.247149462	0.28616755	0.269904519	0.230592462	0.316322626	0.321871841	0.286882471	0.290924794	0.247492642	0.334135619	0.270499144	0.22776054	0.26493322	0.320413712	0.277079619	0.377397868	0.292017398	0.322658171	0.325622091	0.286388525	0.367684479	0.240868629	0.338475746	0.306512706	0.327571038
IE4497	0.307960143	0.298970453	0.357554634	0.273718472	0.17059349	0.329371138	0.216715711	0.209003402	0.322828958	0.303138669	0.29559371	0.32391461	0.330585532	0.293024785	0.327374384	0.294684559	0.262648935	0.314336702	0.307198742	0.364558456	0.315715086	0.266507401	0.305483001	0.308088237	0.27076436	0.315201845	0.228460029	0.27701369	0.341116463	0.303851393	0.258953832	0.303195515	0.305056543	0.189424153	0.299757045	0.277431382	0.2571612	0.345283539	0.307530387	0.364003551	0.313036227	0.3104341	0.355994537	0.307587049	0.397541737	0.280778435	0.322574571	0.326332061	0.183604281
IE4646	0.274566092	0.378068777	0.331872259	0.378341622	0.385031388	0.339792379	0.358966265	0.328245005	0.241342738	0.357207728	0.244682858	0.333258489	0.247175268	0.345502268	0.297345825	0.364437501	0.379180009	0.305846309	0.348351956	0.32368328	0.33045857	0.370119502	0.377220656	0.320525529	0.332102566	0.335335493	0.372422224	0.381512473	0.421104695	0.272735939	0.397607475	0.314050358	0.346658442	0.380423647	0.287460636	0.374742388	0.38111783	0.362989139	0.310603713	0.24926583	0.328242213	0.253020021	0.312481079	0.322464099	0.312010282	0.390652945	0.225850635	0.309150078	0.368118209
IE4656	0.335843769	0.307660458	0.382801875	0.316029429	0.266182233	0.346659253	0.150121387	0.222494538	0.34252094	0.340483298	0.31285123	0.343345471	0.351860684	0.321365656	0.355337807	0.303388644	0.303134013	0.330479837	0.343334528	0.390404495	0.332651003	0.297415841	0.316380771	0.329371465	0.287853074	0.331484914	0.280998738	0.26999427	0.37236469	0.332748243	0.315384771	0.325482341	0.320901113	0.188750693	0.314275483	0.289461074	0.317241397	0.358030299	0.328618774	0.377258445	0.329459832	0.332096759	0.378912389	0.328922027	0.420931067	0.309198495	0.34184252	0.343330294	0.250509487
IE4057	0.245104356	0.342682739	0.298242904	0.346826594	0.34972818	0.305148329	0.316579276	0.269512383	0.259455886	0.328843259	0.187531472	0.297570734	0.271102321	0.309133965	0.275388318	0.326582572	0.345771375	0.30470041	0.312400053	0.311974065	0.291143885	0.335818042	0.343978603	0.282698464	0.299233546	0.299132967	0.338199469	0.34742939	0.394913038	0.244688414	0.364345989	0.27667867	0.309989245	0.343291727	0.269208424	0.33892632	0.345089097	0.317623745	0.268693172	0.288354979	0.294214533	0.256904652	0.283208887	0.283524128	0.327988418	0.357785797	0.245123846	0.286424088	0.33223255
IE2608	0.338929191	0.381221395	0.285713703	0.384784612	0.403359692	0.316758977	0.417315174	0.394274876	0.301236694	0.36425848	0.299357279	0.319754326	0.314701823	0.348491434	0.287787066	0.363022227	0.383962185	0.299665104	0.364478874	0.306953695	0.337982828	0.375883094	0.381999187	0.325162741	0.355470885	0.339377184	0.386633583	0.384709185	0.428577906	0.337725234	0.401806734	0.334624229	0.350575816	0.436547403	0.3146618	0.378280037	0.384982047	0.335894356	0.314081269	0.325563175	0.342394266	0.326435356	0.320574321	0.334554431	0.065429922	0.39410459	0.317157698	0.303475173	0.426684724
IE2911	0.223819668	0.31463928	0.29173782	0.326054896	0.3170249	0.277152746	0.317835773	0.290112642	0.238205857	0.2980242	0.236486922	0.272001687	0.236258849	0.28858496	0.263253266	0.305288723	0.314532163	0.274382301	0.276088862	0.284796148	0.26433472	0.313577277	0.314838942	0.254159239	0.260315309	0.269728132	0.308319295	0.325758304	0.348941903	0.218291832	0.331211622	0.247826898	0.294049092	0.334641753	0.254902049	0.313286699	0.327046958	0.301845123	0.247547829	0.284374925	0.263210026	0.243022325	0.274205771	0.255512984	0.334718164	0.335322702	0.244646405	0.261913463	0.326719793
IE4797	0.278263981	0.244598535	0.298620922	0.258208017	0.283655555	0.29590449	0.293990057	0.279801759	0.276020161	0.274386085	0.236872712	0.291195192	0.3023289	0.256329044	0.277194059	0.249569593	0.277561542	0.246273259	0.255581839	0.311394002	0.280230734	0.251136423	0.269827858	0.276599038	0.243889692	0.284475637	0.276723468	0.264437491	0.318751338	0.274754399	0.292311025	0.272078561	0.258258447	0.313601143	0.257921574	0.271979681	0.266845561	0.315262366	0.262168888	0.331262043	0.283180149	0.279890616	0.295641203	0.27380301	0.337749987	0.265759774	0.28913856	0.287233586	0.312329473
IE2235	0.342754174	0.237635212	0.341380311	0.221208044	0.262096855	0.32948595	0.303872354	0.304930873	0.332423916	0.267015822	0.312076945	0.326160739	0.359309763	0.248077916	0.315852152	0.256818451	0.221001568	0.278269234	0.284490327	0.350757967	0.315606517	0.207975195	0.257518361	0.31110222	0.263600082	0.312892499	0.227060455	0.248404857	0.32762518	0.340663645	0.240922936	0.311108946	0.270554129	0.321476614	0.296964101	0.27123285	0.21416125	0.341641324	0.302917752	0.39237012	0.312566607	0.34238793	0.343192908	0.310682799	0.383858175	0.222656583	0.35728413	0.329040694	0.303376958
IE6082	0.329676377	0.235150264	0.336313748	0.191742464	0.25272722	0.321017364	0.290246	0.29236878	0.321894429	0.267278516	0.3017862	0.318554599	0.348951098	0.244284617	0.309935557	0.238725313	0.21782634	0.269996696	0.279560757	0.34198189	0.305178341	0.187399858	0.255710672	0.302776001	0.262740909	0.304168542	0.219598973	0.228038541	0.323942819	0.32820341	0.223238909	0.305307114	0.254657823	0.3013755	0.291262697	0.257138807	0.191447371	0.333821382	0.293798705	0.382878051	0.301557113	0.326815276	0.336024241	0.305517342	0.378860617	0.196643935	0.348700405	0.321537069	0.295211331
IE8610	0.249840297	0.356841316	0.302903969	0.35846444	0.36158502	0.318953041	0.335990235	0.303151573	0.257352208	0.338365516	0.214382412	0.311149414	0.279147824	0.321703419	0.277169622	0.340759703	0.357979554	0.311868446	0.325596933	0.307181012	0.308444667	0.348342917	0.35576055	0.296265536	0.305747313	0.31440291	0.350534264	0.362765085	0.405053878	0.246109684	0.378391999	0.286011345	0.324241468	0.360053277	0.274951804	0.352779608	0.357788894	0.337183214	0.281016383	0.282521776	0.308265985	0.269127213	0.28730324	0.297236625	0.326003801	0.370200852	0.259310825	0.298066712	0.346737022
IE6440	0.282871915	0.291417069	0.24340791	0.298487637	0.305667167	0.182678157	0.318573503	0.307942181	0.276148482	0.28161946	0.263002813	0.178392696	0.298497974	0.264792263	0.231289301	0.258007575	0.279041605	0.249544332	0.268016598	0.2635198	0.168266712	0.281282901	0.291604449	0.183104139	0.26187767	0.177004403	0.279696882	0.299733608	0.337015641	0.279816638	0.302212733	0.19398751	0.265583143	0.346417544	0.253197012	0.265595393	0.305684066	0.179713212	0.17640983	0.329723438	0.19431507	0.292939186	0.276763431	0.193429199	0.316582809	0.309496709	0.288812357	0.190369324	0.337592625
IE4682	0.344758827	0.200235521	0.348661275	0.238960818	0.251535742	0.327532059	0.268855899	0.291897954	0.334266153	0.287872736	0.309030491	0.325145635	0.36209297	0.255507405	0.327935682	0.219045626	0.259197537	0.258610577	0.292082246	0.356067495	0.311544883	0.223476313	0.237218946	0.309683075	0.249522488	0.308990589	0.255382923	0.202349328	0.320768285	0.342632482	0.271672003	0.310484664	0.257758056	0.281610381	0.288548855	0.249491593	0.257910959	0.339675926	0.302341437	0.390358869	0.30952333	0.339488925	0.345645364	0.308304347	0.389697641	0.226407972	0.355855924	0.327961413	0.30203113
IE518	0.353005267	0.228358884	0.355346383	0.233781737	0.27868016	0.3388108	0.299760391	0.322586386	0.34209612	0.278631902	0.322601452	0.337540646	0.369471633	0.257517791	0.331353489	0.230619471	0.241071241	0.278312921	0.299260593	0.360069769	0.323485343	0.114722227	0.242586477	0.322156568	0.273614266	0.320731546	0.24992255	0.199373106	0.338444524	0.351195187	0.255750561	0.325362304	0.262492378	0.313906396	0.301872282	0.269734372	0.235957811	0.350673322	0.312488159	0.400288291	0.319919327	0.350297662	0.352268482	0.320381653	0.395116751	0.055334624	0.366445005	0.339903861	0.321000985
IE4866	0.28119072	0.331866107	0.297437459	0.326923812	0.322050102	0.267792927	0.309213854	0.291455348	0.271708198	0.32248132	0.256853116	0.266116146	0.271935324	0.308188615	0.276919856	0.310071194	0.308111664	0.271721412	0.304341633	0.295529901	0.273612758	0.314815384	0.334334181	0.264853252	0.293250984	0.27520764	0.303547405	0.337548859	0.371144307	0.277103479	0.322592618	0.264508649	0.311468224	0.332650765	0.266499726	0.316122709	0.327592789	0.289390086	0.264238536	0.291138511	0.27516221	0.263613629	0.309206498	0.270382756	0.309798737	0.33919743	0.252387525	0.258603879	0.317748448
IE5710	0.383368806	0.304692916	0.378931248	0.338424544	0.333785801	0.345136538	0.352073817	0.370195113	0.370995132	0.315498869	0.344069249	0.340809418	0.397141057	0.31898537	0.365340823	0.330963996	0.307718031	0.335285503	0.313138444	0.38990712	0.329780946	0.321142691	0.318684085	0.3265876	0.261970964	0.333070557	0.313755505	0.33110724	0.310007054	0.381099396	0.320008414	0.328092857	0.32469139	0.382377505	0.344192325	0.310325951	0.346351646	0.355555348	0.328321337	0.426833839	0.326577423	0.381379217	0.381185499	0.323496268	0.415572659	0.339277302	0.392302998	0.348410663	0.362625887
IE956	0.341773613	0.226740089	0.342813799	0.212626381	0.259822926	0.327792825	0.287913971	0.308038522	0.330369353	0.266007045	0.309640891	0.326263049	0.358760517	0.248274175	0.318765772	0.228256961	0.223395101	0.268795483	0.283146915	0.348924678	0.311547163	0.128238214	0.234087754	0.310478183	0.262544319	0.309570006	0.230964034	0.20549284	0.323935411	0.34001842	0.234756387	0.312648765	0.25296401	0.298558999	0.290590694	0.261996092	0.213203915	0.340311143	0.299948657	0.390403899	0.308895822	0.340571319	0.339992147	0.30807227	0.38496196	0.1015749	0.355832947	0.328745491	0.307106951
IE3450	0.362867883	0.309376195	0.357492985	0.289124147	0.299414744	0.325141185	0.318871192	0.336757448	0.350767653	0.301572711	0.325174944	0.319908371	0.379689035	0.298634932	0.345052609	0.313389764	0.285803759	0.316434621	0.310922738	0.370986334	0.306120702	0.297820402	0.307130667	0.30431328	0.259877435	0.30716346	0.282977069	0.311160941	0.327144207	0.361487505	0.289107085	0.305544853	0.29760983	0.343609659	0.326693481	0.292764156	0.311350694	0.335640537	0.301805711	0.409603268	0.302103219	0.365654581	0.362580005	0.305787145	0.396789275	0.316532877	0.375978923	0.328040615	0.331123917
IE5106	0.241260278	0.30785919	0.239006369	0.314298877	0.331871627	0.25572469	0.349448075	0.326643999	0.186940713	0.290323842	0.249941155	0.249090183	0.265349162	0.271498773	0.215725158	0.291857276	0.315982305	0.243492697	0.285899237	0.184152181	0.244775657	0.300467015	0.302354344	0.23535714	0.277534587	0.250402012	0.312967895	0.313868943	0.365967115	0.237742573	0.336896473	0.23479336	0.273643133	0.368110665	0.232923689	0.304996233	0.312956832	0.28844439	0.217245857	0.260217171	0.240795777	0.274846615	0.182527502	0.23518535	0.312506398	0.323093014	0.269146082	0.238729598	0.355066532
IE3610	0.337266081	0.251929286	0.332594834	0.237520452	0.25542009	0.294311218	0.272373554	0.296355442	0.325641233	0.280060071	0.302070168	0.290905534	0.353644109	0.252390557	0.313233933	0.247686999	0.162882997	0.277115789	0.293176431	0.345938705	0.279901129	0.220264993	0.267228391	0.273436178	0.246543247	0.279279253	0.182746808	0.267699495	0.310228868	0.335947306	0.196085798	0.276078815	0.271329837	0.313932024	0.296358704	0.244100106	0.219953832	0.308680425	0.275620524	0.385973605	0.275720869	0.33911867	0.336670315	0.276473785	0.37757788	0.24843497	0.349634063	0.301865631	0.291249003
IE4121	0.274992525	0.305444218	0.248671381	0.314877506	0.312951085	0.137862036	0.324086965	0.310196736	0.265424979	0.286223023	0.262967509	0.132713447	0.289497878	0.271015767	0.2335372	0.273779732	0.286780062	0.261535612	0.262625215	0.255823884	0.168001983	0.291405369	0.303263427	0.136726593	0.266682657	0.16608594	0.286473486	0.313917391	0.342967902	0.2725294	0.30815732	0.181782196	0.274411338	0.35378042	0.25824213	0.273772313	0.314169023	0.210111721	0.171705192	0.323574175	0.153199569	0.291797512	0.266985433	0.174386354	0.320893236	0.323049351	0.284569595	0.17595156	0.337846366
IE2255	0.337181509	0.185438133	0.334285345	0.203762095	0.241375361	0.31315609	0.275174498	0.301454106	0.324025723	0.269304303	0.298382269	0.310579105	0.354241759	0.235221882	0.313414243	0.203553346	0.213829019	0.245425807	0.275375788	0.342991045	0.298095372	0.190672337	0.224800898	0.293810115	0.235741593	0.294998617	0.221849014	0.205046959	0.304719631	0.335421334	0.231559471	0.296213821	0.240422018	0.295195436	0.281643732	0.237045745	0.221182078	0.326315674	0.286965669	0.38430738	0.295579287	0.333333333	0.333438812	0.293389177	0.377825753	0.19959809	0.351091223	0.316371177	0.300119416
IE4655	0.270704343	0.295485495	0.248339664	0.289115072	0.318829133	0.224817933	0.320379412	0.307526866	0.267596133	0.285286439	0.236789592	0.228471712	0.288883256	0.267108619	0.222658383	0.276820355	0.290318377	0.247090482	0.27836025	0.253269236	0.258000975	0.282048071	0.2978638	0.23293013	0.266453393	0.25292897	0.288426697	0.306770921	0.359115234	0.268445528	0.312165278	0.249945958	0.266136346	0.349423408	0.242315113	0.300582956	0.292077213	0.263002942	0.240645048	0.311676557	0.254256298	0.278950586	0.27968216	0.248283779	0.308906028	0.303329595	0.277203547	0.232943865	0.331562641
IE6660	0.269005039	0.377281082	0.325672344	0.381093955	0.3827912	0.337321321	0.365631082	0.340956882	0.192297854	0.360598478	0.276936783	0.3319717	0.240103056	0.346469666	0.300850145	0.364089626	0.381829149	0.297957596	0.35500133	0.279906374	0.330774151	0.371529385	0.371412688	0.321042219	0.332481906	0.334541553	0.372360409	0.382085323	0.426983842	0.266906697	0.399768419	0.315293342	0.347140779	0.380437422	0.265636285	0.374151306	0.378590588	0.362614516	0.307982912	0.172704487	0.328132636	0.265655224	0.280124116	0.321449975	0.330461989	0.389578965	0.241892039	0.303245644	0.367092625
IE942	0.312388298	0.26764429	0.322499715	0.252283294	0.226441221	0.277038458	0.236252665	0.253034873	0.306095923	0.264693852	0.278803776	0.27257704	0.330646914	0.257949971	0.296036731	0.259804332	0.211463344	0.27715002	0.267230092	0.332219977	0.262460192	0.239763263	0.274098192	0.257078141	0.242736971	0.261975373	0.175890181	0.261216009	0.3074023	0.310914985	0.228601797	0.259387928	0.267634796	0.256835321	0.280809967	0.250762648	0.246983442	0.296989106	0.258205859	0.361807899	0.258683571	0.317805762	0.322920376	0.260846222	0.372664683	0.262087293	0.325806657	0.282475427	0.254405675
IE2674	0.325260657	0.369253285	0.287070709	0.372454296	0.390015037	0.302232952	0.406582516	0.385088472	0.292875727	0.34966979	0.297486649	0.308128425	0.306112395	0.334722774	0.276730163	0.350355184	0.373019618	0.285495267	0.35055383	0.293737199	0.326447972	0.364519749	0.370513109	0.313280926	0.343574256	0.324806043	0.372886771	0.372949052	0.412233173	0.324851669	0.391297865	0.32082405	0.338173694	0.423333202	0.303553816	0.368388918	0.37202954	0.324230352	0.306186218	0.323044121	0.326430095	0.313166932	0.320519517	0.319072577	0.173173932	0.38390386	0.305595446	0.29190414	0.41239441
IE2044	0.344331161	0.251041601	0.342308282	0.179133032	0.255294139	0.331591512	0.291596545	0.301038509	0.33389875	0.265326768	0.306495663	0.328353041	0.358051597	0.249180164	0.319420971	0.255288128	0.205381515	0.282181515	0.279198934	0.353695256	0.317701738	0.206063873	0.256577318	0.312794606	0.276985894	0.315929346	0.21074946	0.261055208	0.321706143	0.342377256	0.204053235	0.313012358	0.259777424	0.307809597	0.298537201	0.273196528	0.179136306	0.34432101	0.303567841	0.392999836	0.313491945	0.346135861	0.345491775	0.312509447	0.385816415	0.220792908	0.357799406	0.333786193	0.303159509
IE6836	0.277237342	0.380243213	0.268822665	0.383513303	0.385024746	0.298328625	0.369980822	0.344893444	0.248908283	0.36047156	0.289977142	0.303289713	0.285622281	0.34620914	0.247379342	0.358250206	0.384201395	0.284194413	0.35640661	0.24778697	0.335279996	0.374225896	0.37935225	0.316484082	0.335883582	0.333385408	0.37309238	0.3847824	0.424890416	0.279140678	0.401578857	0.322177709	0.349764334	0.385049822	0.200781109	0.376362303	0.382711956	0.332348598	0.309760522	0.250893728	0.332280692	0.302189983	0.300473947	0.329846979	0.333605899	0.394226711	0.297475901	0.284230873	0.378136215
IE3174	0.188856473	0.328816548	0.282968652	0.333736753	0.315467539	0.256416512	0.305377528	0.277441426	0.237901099	0.309254211	0.239892923	0.248988621	0.222336887	0.289016933	0.257359372	0.307179343	0.317285958	0.284460018	0.290329141	0.274570765	0.241066836	0.31740498	0.323674618	0.232727051	0.268844576	0.250937282	0.307099112	0.329440438	0.366909303	0.182759917	0.337036871	0.229973629	0.294751221	0.327828851	0.254754507	0.306584589	0.331942593	0.285880957	0.228204437	0.28514875	0.242282998	0.221085515	0.268788801	0.233682967	0.328922572	0.342840508	0.223308316	0.244064854	0.31166328
IE3620	0.354353452	0.181453944	0.353208651	0.253256675	0.284117709	0.338575697	0.308469876	0.333926413	0.341322533	0.2976463	0.321209829	0.335793282	0.369855664	0.253112486	0.336410307	0.212667619	0.280316505	0.252315948	0.305829845	0.359535754	0.321801458	0.225481263	0.235313241	0.320667913	0.256283788	0.319177143	0.283097501	0.197684366	0.338545107	0.351871202	0.297908214	0.325292189	0.260471101	0.330328672	0.296170852	0.259015919	0.271467482	0.349096902	0.310668398	0.399233508	0.320007255	0.346958361	0.349774715	0.318852906	0.394052129	0.224130574	0.366856387	0.338201185	0.340359346
IE2437	0.280731439	0.311441033	0.279612652	0.309625184	0.315582685	0.205963604	0.32444487	0.314405931	0.276271258	0.289422668	0.26648378	0.194891136	0.296731943	0.274820786	0.265608933	0.281656201	0.287442204	0.281855227	0.27262736	0.291672424	0.176649634	0.295840114	0.30622939	0.16992398	0.271404539	0.186867957	0.291985148	0.320729409	0.345719079	0.277295291	0.311484906	0.148367597	0.269148922	0.356011832	0.281253287	0.27544854	0.318664638	0.233221765	0.17903702	0.338830446	0.177703693	0.297478294	0.275800011	0.15978848	0.34166609	0.327323196	0.28772831	0.218866601	0.344398216
IE3025	0.298493027	0.321526637	0.295060243	0.325246128	0.326109014	0.249230298	0.337679395	0.330220148	0.294639909	0.297045885	0.274929442	0.243358824	0.314615318	0.280712467	0.280194143	0.302750917	0.298079117	0.28820333	0.292085971	0.309886638	0.236118582	0.30815407	0.31676337	0.221610075	0.281508104	0.240064327	0.302335898	0.330813819	0.353609516	0.294831537	0.321592601	0.23120229	0.284840963	0.365305047	0.290633738	0.285853218	0.32248408	0.2762887	0.228467617	0.355675346	0.232945021	0.310253591	0.292946871	0.221215132	0.348241964	0.336091073	0.31112059	0.259234261	0.359630054
IE5956	0.381532137	0.332553644	0.372624691	0.307449508	0.325172661	0.341685884	0.361257232	0.357089727	0.37136294	0.309322572	0.338928192	0.335970129	0.396645681	0.313872503	0.354886372	0.338095257	0.307508124	0.335152936	0.258051642	0.386466384	0.323610652	0.329175235	0.351048265	0.324401488	0.285171206	0.326474898	0.313790467	0.354938899	0.237794219	0.379489918	0.306416251	0.316606468	0.308299789	0.363263917	0.35412848	0.321891106	0.3310008	0.35754309	0.322355725	0.423974191	0.325250336	0.383196188	0.380288564	0.321620929	0.412564533	0.343976364	0.390408424	0.344260865	0.364573643
IE6337	0.251784241	0.340527388	0.277902523	0.342865183	0.341309518	0.283613352	0.346053306	0.322454543	0.21055104	0.321904536	0.258900007	0.275994648	0.258302256	0.307504358	0.25527983	0.321827266	0.337089437	0.262511982	0.313051037	0.240386426	0.271770659	0.332141219	0.337269928	0.264397156	0.295024954	0.278192605	0.330416892	0.346658058	0.382386124	0.246936346	0.355218934	0.257936376	0.308531369	0.363706179	0.241776969	0.327844354	0.344833737	0.308109456	0.249921183	0.254712432	0.271119981	0.275804513	0.245448612	0.266385855	0.318576724	0.355803905	0.268259163	0.259440206	0.353326731
IE4706	0.298395411	0.286038777	0.348086507	0.272842637	0.219277368	0.319037118	0.237631789	0.219776634	0.307257629	0.304658873	0.292341682	0.316277405	0.319272594	0.296667776	0.318774975	0.281142175	0.262375525	0.303994365	0.307962549	0.346715008	0.305600134	0.261737884	0.303889613	0.301766062	0.26652136	0.305273503	0.22438562	0.28449201	0.34860056	0.293738559	0.254348838	0.298556724	0.307832016	0.236793309	0.295177945	0.287418484	0.244490747	0.335072223	0.29879496	0.35244154	0.302305055	0.303729242	0.339052778	0.302507734	0.38661811	0.283482291	0.312614783	0.316047648	0.214132551
IE3723	0.28037727	0.306476303	0.278873531	0.3116424	0.310354004	0.184203166	0.321657061	0.306937899	0.267939215	0.280981806	0.260101318	0.180372522	0.287036147	0.264789695	0.261382139	0.280278092	0.283041996	0.272126248	0.264695475	0.279846959	0.175999948	0.290690343	0.297204479	0.141828444	0.265499358	0.182664829	0.28716564	0.314095889	0.343114871	0.275401225	0.306416214	0.180136074	0.270643685	0.35091866	0.272521764	0.270424907	0.310985786	0.230192172	0.18164439	0.331058076	0.167685145	0.290282929	0.270954124	0.17486865	0.335897241	0.32111634	0.282290369	0.204567201	0.336172557
IE4700	0.351753959	0.330633013	0.393690674	0.299529941	0.223306021	0.355574354	0.219285656	0.195713321	0.356175346	0.33479546	0.331455135	0.351225446	0.365408342	0.326156143	0.3649617	0.324763865	0.285643604	0.351405156	0.329773896	0.40149086	0.341348234	0.294407714	0.337549141	0.335935801	0.308271382	0.340720426	0.255413322	0.312142502	0.361112368	0.348287264	0.274465354	0.331213775	0.342905063	0.211504707	0.333823139	0.312291328	0.281097601	0.368503518	0.339479447	0.389998658	0.339778908	0.347399449	0.389246997	0.338283454	0.435383841	0.306901657	0.353135819	0.355520192	0.200156505
IE5537	0.391866768	0.313997996	0.385613743	0.309136124	0.305162625	0.358269901	0.35325228	0.35266445	0.38060803	0.312185761	0.349777927	0.353475546	0.408823585	0.337455357	0.371507675	0.334900583	0.309652347	0.3465798	0.326693312	0.3973645	0.337705251	0.321004548	0.330666779	0.340120342	0.276839166	0.336964856	0.303862681	0.343003913	0.330866961	0.390323861	0.311323296	0.336726775	0.323101072	0.352820067	0.354242168	0.315944344	0.336438998	0.366541181	0.337780629	0.435966509	0.336573161	0.393439014	0.390566385	0.339130655	0.422114423	0.335569554	0.404396011	0.361091272	0.348852314
IE3363	0.280170139	0.331987839	0.198626007	0.336064107	0.357766553	0.235378115	0.374293454	0.351457013	0.240237659	0.31455879	0.273128262	0.24522341	0.301650399	0.295692872	0.15230723	0.309620669	0.338074141	0.242543275	0.312830935	0.187918459	0.284792945	0.326062609	0.334221483	0.259603805	0.302332244	0.277247396	0.335092237	0.339601196	0.385607399	0.278503619	0.355251797	0.270026004	0.29891386	0.39233313	0.233294464	0.327873135	0.334584119	0.27744045	0.253243244	0.304035926	0.278029656	0.306907191	0.233926071	0.274367659	0.296135743	0.347745656	0.302505914	0.240370523	0.38288246
IE2971	0.317544954	0.253435086	0.30830193	0.273533711	0.301536378	0.296738802	0.318577744	0.328250383	0.305889859	0.249024336	0.277252363	0.293617771	0.332439131	0.21372711	0.294487229	0.250889813	0.266628177	0.271285171	0.281529865	0.325517061	0.284399432	0.254540129	0.246694323	0.274961747	0.260700887	0.285820676	0.266010617	0.276282376	0.336612833	0.314551685	0.267402516	0.280220836	0.2475991	0.349195249	0.271396231	0.267490842	0.253728085	0.313220039	0.263624191	0.368637541	0.278220677	0.322146393	0.315918024	0.2704743	0.3547837	0.276550194	0.32935677	0.299551809	0.338474011
IE8599	0.293441106	0.391527621	0.34804704	0.392997384	0.395496658	0.35303251	0.365264265	0.337251275	0.281402761	0.371505114	0.281243329	0.34774281	0.267933853	0.360066995	0.321819217	0.375525736	0.393117521	0.327520702	0.364936838	0.354096171	0.341202073	0.384048841	0.390488477	0.336066223	0.348735798	0.345642315	0.383941215	0.392981357	0.437504177	0.290213505	0.412060215	0.330051954	0.363312401	0.384441083	0.311386387	0.389267942	0.389568944	0.374336607	0.323717102	0.286374169	0.342093817	0.261663628	0.337925283	0.33427485	0.34482392	0.404185921	0.238523313	0.326210627	0.377459969
IE4816	0.378538247	0.309409589	0.37124748	0.333965944	0.310016048	0.339263791	0.368693624	0.352171922	0.370346448	0.310154445	0.333834669	0.334838619	0.392476875	0.321778613	0.35101006	0.318478083	0.298285174	0.328525452	0.269766411	0.384112245	0.327490659	0.317926354	0.323928461	0.321599647	0.277277952	0.329430029	0.301190558	0.346058113	0.283573691	0.376386326	0.309363189	0.322126344	0.326717674	0.361209673	0.339931318	0.311682172	0.328366909	0.357800571	0.322219705	0.421148481	0.326005354	0.38110397	0.372171766	0.320506126	0.415685118	0.331011648	0.389139777	0.343418608	0.357284673
IE4218	0.274162935	0.340526155	0.291451991	0.345454853	0.357988125	0.290861383	0.355760894	0.333098474	0.224527611	0.322933738	0.262438768	0.280395517	0.269288437	0.309793156	0.27826332	0.319803436	0.346688527	0.283404466	0.316403697	0.279978528	0.260182919	0.332501685	0.33524104	0.270782196	0.307402557	0.271952624	0.340485447	0.343752675	0.395720448	0.270950102	0.367553126	0.269010961	0.311829935	0.377591847	0.265926187	0.339226865	0.347786055	0.296952184	0.242044436	0.214899737	0.270182406	0.274700397	0.259848988	0.272445834	0.321103248	0.355294727	0.260373435	0.262758447	0.365708906
KMR204	0.287608212	0.248696849	0.341167401	0.293717571	0.299961912	0.320566379	0.282815874	0.298888796	0.296796607	0.314086031	0.288976512	0.316810328	0.311052643	0.297822466	0.31316967	0.27601086	0.30315546	0.288619092	0.316271308	0.338997965	0.310351961	0.279426646	0.296444739	0.304965794	0.252334354	0.311257053	0.287410722	0.292891076	0.367271392	0.283134231	0.316088209	0.303601847	0.297590706	0.318984981	0.283563193	0.295347123	0.28942073	0.347290044	0.298658043	0.346578713	0.30970874	0.289137551	0.335679773	0.307064595	0.388112022	0.295740471	0.310253395	0.314403362	0.311320887
IE3131	0.28057899	0.309542507	0.249809792	0.315550518	0.31457721	0.132369712	0.326063565	0.312064091	0.270979757	0.288180743	0.266041599	0.130431575	0.293170761	0.273273896	0.232670072	0.277984938	0.286768771	0.262125935	0.267114172	0.255244584	0.181744568	0.294745755	0.306064307	0.131949936	0.269441824	0.1775859	0.288602112	0.31815379	0.3438681	0.27704353	0.310167661	0.185195119	0.276477529	0.354608286	0.25969152	0.277024791	0.314852146	0.209256781	0.184915611	0.32725837	0.164717282	0.294584889	0.273964492	0.177637314	0.320566659	0.327522991	0.286081516	0.176542387	0.340781117
IE4699	0.327666385	0.316950174	0.37500341	0.284217217	0.248553158	0.362355569	0.25200051	0.211522541	0.336023505	0.318901864	0.315848672	0.357209664	0.344993164	0.310778175	0.346264387	0.315679523	0.303708717	0.333384257	0.324690045	0.382165061	0.345858238	0.28219157	0.324323084	0.344004124	0.308557747	0.345948586	0.269674298	0.29046136	0.377490351	0.323643778	0.297188616	0.336292661	0.326508339	0.238301562	0.316293625	0.325158276	0.261803169	0.374520112	0.33714092	0.373278099	0.345778557	0.326892814	0.370403033	0.343571374	0.419342035	0.292327093	0.337412151	0.355884925	0.231810964
GPU26	0.329512757	0.2918398	0.366813875	0.28672052	0.205265622	0.346822741	0.275057941	0.255355863	0.33675115	0.322778496	0.319319935	0.342347525	0.346877022	0.312594721	0.342995832	0.297253953	0.286364224	0.318159416	0.322150057	0.373004701	0.333483758	0.292720991	0.315245565	0.328490972	0.278947491	0.332520722	0.263487227	0.306602909	0.345529026	0.325794342	0.286343115	0.32230707	0.312126891	0.232435006	0.311870576	0.283980028	0.286119359	0.358944274	0.323589261	0.373572179	0.329554709	0.333053981	0.360411501	0.329513911	0.413510288	0.302608862	0.347321713	0.341265379	0.259932835
IE2572	0.282577358	0.327002388	0.282389299	0.325721698	0.351585222	0.282237402	0.366301104	0.344432055	0.250177792	0.301705966	0.259268221	0.276517584	0.254533525	0.2877429	0.267088375	0.312976979	0.328361822	0.259544473	0.303923206	0.292956852	0.270598203	0.319988269	0.326318028	0.259761301	0.299799832	0.275881253	0.329408751	0.334706008	0.377741651	0.281190433	0.350193517	0.259086656	0.292762116	0.388328698	0.277246243	0.321372257	0.32856931	0.308597242	0.248483368	0.290698785	0.26858378	0.266881476	0.287179583	0.263327784	0.275694987	0.342841285	0.255178094	0.263377883	0.37776065
IE2042	0.349397573	0.252307445	0.349009128	0.194588553	0.249646469	0.335001993	0.301799639	0.299810192	0.340069986	0.271244002	0.314846609	0.332226708	0.366216358	0.253733202	0.323778678	0.256393783	0.218034153	0.287858667	0.289472181	0.35779081	0.321004352	0.193033001	0.266716384	0.317474627	0.279132285	0.318096583	0.220274693	0.244414512	0.332065667	0.348533874	0.215966833	0.319194651	0.265383912	0.304919233	0.306250048	0.270529333	0.191188346	0.346484899	0.308525351	0.39857696	0.315905578	0.351145303	0.351378595	0.320707341	0.390478521	0.201805171	0.364630024	0.336380007	0.299044728
IE3431	0.26911568	0.32536552	0.256481579	0.330524241	0.346019063	0.275681551	0.36356044	0.338882536	0.223669547	0.306019735	0.268278911	0.268334876	0.281146543	0.290402145	0.245443029	0.307558217	0.333951143	0.263966429	0.302768049	0.240554835	0.263344317	0.317782268	0.319835967	0.255304682	0.297499125	0.270371143	0.329832384	0.331258197	0.376987855	0.264881729	0.353966362	0.255282735	0.290982144	0.379599345	0.254489658	0.323063696	0.331390936	0.306149135	0.237198659	0.2868841	0.261813925	0.293144672	0.209014782	0.254064582	0.326183726	0.341206835	0.286971859	0.25586858	0.374384674
IE2246	0.359131148	0.183275507	0.358933568	0.251516357	0.30086398	0.342961558	0.315517405	0.345648008	0.347359242	0.304819846	0.327718306	0.342152356	0.375765141	0.257195459	0.341694613	0.218281588	0.285310221	0.26593915	0.311363317	0.364251745	0.327768771	0.229992749	0.238377224	0.326441589	0.263914402	0.324663184	0.291453882	0.209794806	0.340829131	0.357465447	0.304587582	0.33129928	0.260177502	0.33915298	0.30253553	0.255205994	0.281873629	0.35420506	0.317717465	0.404512281	0.324634813	0.354429112	0.356258795	0.322391894	0.399742185	0.226554714	0.371465961	0.343709197	0.351218718
IE3104	0.302704172	0.27080284	0.290522205	0.272872691	0.292316051	0.267221414	0.330870993	0.314435405	0.289822104	0.180999874	0.261553232	0.263349216	0.319926546	0.238119284	0.270275219	0.269048536	0.274942772	0.264970043	0.244312958	0.304883999	0.255167048	0.260539529	0.267559666	0.247445749	0.241268198	0.255460173	0.264264924	0.285845901	0.30875369	0.299232813	0.280394022	0.250756571	0.241759329	0.340533752	0.269205209	0.278215414	0.281192096	0.287032409	0.237928851	0.353927906	0.247538235	0.312737982	0.299723356	0.250726253	0.347682871	0.273956868	0.317678104	0.268620058	0.334201025
IE2457	0.285423159	0.302008336	0.285057972	0.313080283	0.309442222	0.187229042	0.321222322	0.308119429	0.274009318	0.290775014	0.269420795	0.173548811	0.295716707	0.274153386	0.266749231	0.276394719	0.28256695	0.275427799	0.269353809	0.287457091	0.17686708	0.288733411	0.303777425	0.154726247	0.266749164	0.176430909	0.282210254	0.312029281	0.342151012	0.280256336	0.303531771	0.187792116	0.280296499	0.350899116	0.279334002	0.268365846	0.310982809	0.238451036	0.187257506	0.337833217	0.165060875	0.297305609	0.281087942	0.180504903	0.343526224	0.320642921	0.289753315	0.206712566	0.334109906
IE955	0.347209893	0.235371329	0.346009882	0.215889832	0.256502525	0.33370282	0.298821294	0.305496308	0.335749038	0.268804357	0.316713637	0.331990984	0.36512119	0.253670488	0.324484505	0.234525171	0.233996382	0.276015325	0.286595309	0.355809064	0.320427668	0.13626806	0.253030799	0.317642662	0.270422852	0.317746126	0.232716015	0.210321328	0.325303716	0.345800585	0.237765143	0.318678671	0.257942556	0.298742362	0.29937735	0.268393069	0.214222699	0.347576222	0.306972966	0.395253127	0.315630481	0.346124982	0.345859673	0.316099626	0.389540007	0.111745396	0.36236739	0.335808436	0.304164638
IE5308	0.221934691	0.345399938	0.291683673	0.348480271	0.347660948	0.280502108	0.333460517	0.309552669	0.237454832	0.324975651	0.254063991	0.276429788	0.190026632	0.305781287	0.270790359	0.323413629	0.345743461	0.278291712	0.316446116	0.297266664	0.27348739	0.335014598	0.342085023	0.266925253	0.294290867	0.276501584	0.335215403	0.339944373	0.391062597	0.216125628	0.36503545	0.264351341	0.312176905	0.357057756	0.269073794	0.334071696	0.349544244	0.302117712	0.256004425	0.265200125	0.271837097	0.218240488	0.288901009	0.268812187	0.314321235	0.358490366	0.21777774	0.259822368	0.348378596
IE6645	0.360599769	0.181509257	0.361262756	0.259227975	0.296077067	0.34778355	0.318673152	0.343562735	0.349327332	0.296231462	0.325783638	0.346196726	0.378170001	0.254019853	0.342624044	0.22209056	0.291938925	0.274931124	0.315574936	0.367883273	0.334027654	0.239422454	0.239942174	0.331004077	0.264876232	0.332025835	0.295276465	0.216297578	0.344953999	0.359047735	0.305981376	0.335106252	0.26153418	0.339159513	0.303271476	0.259294155	0.280835593	0.358132535	0.32083143	0.406936939	0.328888192	0.355267943	0.359824471	0.329365959	0.400656262	0.234016166	0.375007422	0.348145598	0.348112322
IE2039	0.345069363	0.217168522	0.341631827	0.246146493	0.295081648	0.328868346	0.306683327	0.323127256	0.332022399	0.286317139	0.305410746	0.324532524	0.358301177	0.230679547	0.326067626	0.238249186	0.259047927	0.27154226	0.295582606	0.351981212	0.310936017	0.225996775	0.172188184	0.307116098	0.254873753	0.307930064	0.268555924	0.237917137	0.33019067	0.341828627	0.283801003	0.312856298	0.251891694	0.341213856	0.268870746	0.236500748	0.254781502	0.33890464	0.298938272	0.391045607	0.309019348	0.338746323	0.339755603	0.305656075	0.383935366	0.232917737	0.355045018	0.328943256	0.337623004
IE4707	0.353144537	0.332500182	0.393585646	0.303680652	0.223131226	0.355279872	0.219531333	0.194565431	0.357193496	0.336133088	0.330999761	0.351055701	0.364936938	0.325438052	0.364698619	0.327306004	0.290524817	0.352191205	0.330698645	0.402267258	0.343106021	0.296183661	0.339727777	0.335572233	0.310410973	0.341104238	0.257760033	0.31128906	0.363924109	0.349541049	0.279309889	0.330852924	0.343636515	0.212724521	0.334939331	0.31201505	0.285634892	0.369730196	0.340256156	0.391099389	0.339718483	0.34875226	0.388844094	0.337890256	0.436666882	0.310217676	0.352339175	0.356280713	0.199340917
IE3428	0.090487356	0.345231648	0.291844952	0.347913776	0.344823589	0.29868559	0.336489947	0.309309202	0.246373942	0.327645438	0.254966059	0.292344334	0.214327842	0.30847003	0.274894441	0.327439605	0.348371476	0.298675014	0.318898119	0.285458333	0.286591217	0.333687376	0.343180892	0.279663631	0.293539486	0.293752366	0.336855708	0.342653013	0.395560397	0.074399553	0.368959275	0.274845468	0.311955872	0.352147513	0.267123793	0.339486611	0.34463165	0.324933854	0.263440235	0.2883038	0.286132016	0.220907102	0.281435424	0.279559481	0.343252651	0.35664601	0.239655734	0.282891368	0.340138309
IE817	0.315973249	0.251967156	0.315070683	0.23222655	0.275828317	0.304549806	0.299521212	0.301880075	0.306486925	0.270721805	0.284222342	0.299817081	0.335100536	0.241909735	0.292693169	0.253461929	0.240796781	0.263562935	0.282617021	0.324089192	0.29117158	0.234977722	0.261159548	0.28458534	0.258493451	0.289571854	0.240802965	0.256771769	0.329005733	0.315028	0.261577857	0.288321182	0.260885925	0.325476479	0.28298295	0.266531235	0.202707946	0.32278149	0.275541123	0.369953447	0.288335559	0.323665804	0.318293559	0.283622768	0.36274529	0.254222666	0.333465544	0.306326385	0.31175294
IE6013	0.318073788	0.249157572	0.309081563	0.243047667	0.29882392	0.297782155	0.306979058	0.318892413	0.300818425	0.243337398	0.277664086	0.293860015	0.334546289	0.237460944	0.294929047	0.258776782	0.266734964	0.267547959	0.287966683	0.322975313	0.276397845	0.245852626	0.250543536	0.276331921	0.23288861	0.278687817	0.267849304	0.262968904	0.328680718	0.315394329	0.28195844	0.273810567	0.23671459	0.344728337	0.274653694	0.257664322	0.266927686	0.30764779	0.263803944	0.368367081	0.273904093	0.319413089	0.315676223	0.277633981	0.356574769	0.264192277	0.328057772	0.295956994	0.3328492
IE5091	0.233345234	0.330156006	0.246784616	0.331971535	0.341413412	0.271360646	0.343814723	0.316132166	0.209778839	0.308247787	0.241162411	0.268901216	0.240989466	0.291108233	0.220283668	0.311974651	0.332744649	0.244102925	0.304233741	0.233525959	0.271521316	0.321541916	0.326745783	0.259663146	0.283280899	0.275415401	0.324232663	0.33586915	0.379551295	0.232503711	0.352282456	0.258081354	0.293990869	0.361352605	0.216784399	0.324877739	0.329164536	0.301229552	0.242310693	0.253072029	0.270766033	0.262281257	0.234106235	0.263143067	0.304010727	0.345427272	0.257075184	0.2484229	0.354663031
IE6396	0.366151131	0.268875835	0.368670457	0.259244521	0.175148294	0.338930032	0.285950923	0.286357491	0.358534102	0.301995322	0.339217534	0.335855447	0.381884646	0.300555076	0.349738379	0.283577076	0.251139061	0.307276549	0.308510174	0.378154656	0.328084976	0.263168678	0.295535274	0.322019331	0.277205312	0.326516809	0.238677133	0.271088956	0.321417371	0.362926284	0.251331252	0.320125534	0.302347845	0.250027604	0.327289919	0.28059632	0.255266409	0.354507176	0.320695227	0.409476644	0.3247256	0.367759855	0.365775136	0.323142312	0.415402908	0.272493057	0.382861837	0.344610772	0.269679433
IE3616	0.338057514	0.308421432	0.385145387	0.318224934	0.266554147	0.348202052	0.151768942	0.223163048	0.343895378	0.339746095	0.314587921	0.344375232	0.353716491	0.320920362	0.357972911	0.305549314	0.302646049	0.332187721	0.344132518	0.392440747	0.33159987	0.295673364	0.314366398	0.329546441	0.28877105	0.330026849	0.282128668	0.267279772	0.372778771	0.335446386	0.313622771	0.326313246	0.321410875	0.184697588	0.315931726	0.290433014	0.319088531	0.356807026	0.328873169	0.378824014	0.327256946	0.336325561	0.381102441	0.329481547	0.422586747	0.307176355	0.344667154	0.343283666	0.250068542
IE2253	0.358444464	0.1799093	0.355831186	0.25248178	0.288005496	0.343021715	0.309812972	0.340438352	0.345324605	0.300980082	0.324105796	0.340652297	0.374021215	0.255215996	0.339945254	0.212424452	0.282499921	0.254020146	0.308560748	0.362827804	0.327023409	0.226178562	0.233720483	0.325752604	0.259322336	0.324149727	0.28695665	0.198029509	0.338662246	0.356055666	0.300962482	0.330279858	0.261373943	0.332615875	0.297883273	0.262238739	0.275249621	0.353570638	0.315825358	0.402755514	0.325106847	0.3513762	0.354699247	0.323612533	0.396298866	0.222499755	0.371072027	0.343237815	0.345649317
IE6358	0.268694938	0.324858269	0.243544548	0.332282148	0.350508599	0.280499838	0.364951357	0.339714931	0.2171605	0.308372564	0.267233981	0.272895055	0.286313261	0.293997819	0.233485452	0.308433995	0.336142501	0.260270583	0.30465468	0.245449303	0.266411772	0.318785724	0.327699519	0.262725908	0.295101093	0.27518164	0.329042533	0.330189526	0.377324762	0.266827488	0.351333349	0.259946064	0.292859905	0.381758659	0.254938269	0.32540284	0.332148399	0.313593141	0.236219746	0.290649564	0.265027507	0.294143065	0.172381894	0.26008341	0.330590541	0.341142604	0.290568304	0.256137755	0.374495384
IE9	0.325362137	0.210435516	0.335386236	0.269088713	0.303907676	0.325845202	0.307840703	0.323509327	0.301874166	0.299354476	0.294924238	0.32449058	0.331542733	0.261477619	0.313358348	0.22192403	0.291816673	0.252613192	0.303307108	0.33514716	0.31010096	0.246924762	0.257032002	0.309337173	0.258662947	0.309129626	0.290314321	0.252171249	0.348078441	0.32215104	0.297640743	0.312318788	0.266419117	0.337010295	0.275374965	0.264971889	0.277362212	0.340854401	0.298248075	0.352382508	0.307856995	0.316297745	0.329135299	0.30606341	0.365539243	0.254484573	0.330705665	0.317673398	0.338662012
IE4654	0.325020225	0.206436907	0.317691296	0.239222479	0.2594988	0.2851498	0.288231304	0.293801886	0.309653438	0.279945896	0.298299385	0.283854116	0.338713645	0.239136402	0.297572154	0.218733739	0.251098467	0.246895221	0.278765934	0.321957132	0.277763061	0.221248216	0.243240521	0.270858984	0.245294123	0.274102703	0.248198844	0.224606891	0.326252783	0.322380807	0.269256181	0.277571424	0.250411891	0.310583552	0.273155924	0.24677979	0.251254198	0.304510821	0.268973354	0.369796191	0.274971872	0.319512072	0.319262853	0.275517996	0.368378285	0.235868377	0.332733618	0.291176295	0.306383661
IE5060	0.271084002	0.327285753	0.259380185	0.334078123	0.34856761	0.276601323	0.365512735	0.341383818	0.224631875	0.308784851	0.27097541	0.269223565	0.282601346	0.292632059	0.2480403	0.309822489	0.336134206	0.266430834	0.304034034	0.243065682	0.263975593	0.320354207	0.321943818	0.257157236	0.299037177	0.271192887	0.332730985	0.334118728	0.377970728	0.266778149	0.356239568	0.256714836	0.29409398	0.381472798	0.256841612	0.32446662	0.334043092	0.307788463	0.238574343	0.288407971	0.262569795	0.294466654	0.211980193	0.255769974	0.328605272	0.344152916	0.289105628	0.256686653	0.376414761
IE6473	0.279000185	0.298161156	0.281027686	0.305597895	0.302092501	0.207392006	0.317233246	0.306812974	0.278326971	0.282380716	0.267988399	0.200571636	0.296462084	0.26229884	0.271021532	0.274145852	0.273469793	0.273027081	0.271393218	0.291646077	0.163081501	0.28230761	0.293467436	0.174198643	0.263256884	0.166053663	0.274702795	0.303050536	0.337360943	0.275263762	0.299848742	0.196021859	0.274181894	0.345013188	0.274374164	0.266031117	0.305570156	0.218933509	0.167455286	0.339942625	0.173774405	0.294588432	0.278292312	0.179922929	0.342043105	0.312955521	0.28951476	0.222194916	0.330263792
IE953	0.297878574	0.2550677	0.312464321	0.238318315	0.261427666	0.292701326	0.294190327	0.283472358	0.291580926	0.275907985	0.281139476	0.287721501	0.327019721	0.266080138	0.288375791	0.237663112	0.256418375	0.264465574	0.272032576	0.311661815	0.279904663	0.230183574	0.265234472	0.272676894	0.268803834	0.280388218	0.2365619	0.260451398	0.324617018	0.295901028	0.252563308	0.277594812	0.270361704	0.299304523	0.273784473	0.267620464	0.215070294	0.317820479	0.266204139	0.354422862	0.276451879	0.306031689	0.3071111	0.277628353	0.358954585	0.253612134	0.312942957	0.295037546	0.283214513
IE2043	0.344935443	0.18135656	0.344388827	0.244656668	0.283180767	0.331246591	0.300403436	0.330871623	0.331182998	0.290057774	0.311010401	0.328704818	0.361493404	0.248647103	0.327325087	0.208156593	0.271423959	0.239110831	0.296708748	0.349804979	0.315575034	0.218463548	0.226329962	0.31280189	0.249859529	0.312767728	0.275935785	0.195490564	0.328655748	0.343090065	0.291464601	0.317598664	0.252488576	0.327088465	0.286553259	0.255692303	0.263070541	0.34307359	0.302814609	0.390604177	0.313493018	0.339336562	0.342375225	0.311462342	0.386238657	0.217225368	0.358890261	0.330548026	0.337171361
IE6221	0.397352974	0.32575557	0.389404196	0.324547196	0.310068515	0.360597329	0.368725702	0.360112663	0.387314786	0.310395522	0.359321616	0.358016599	0.41394733	0.343730936	0.374342702	0.343874236	0.319275827	0.352866146	0.327682583	0.402379375	0.346753487	0.332455236	0.341656228	0.345351626	0.28020372	0.348284921	0.308355821	0.34839035	0.326575278	0.395858051	0.317802904	0.34396574	0.325715004	0.360560548	0.361435611	0.328891853	0.34643085	0.371037002	0.343238717	0.439437584	0.341320734	0.399927483	0.394716012	0.345891016	0.429274094	0.345277203	0.410864944	0.36372342	0.351838543
IE4668	0.302242059	0.231298635	0.298283431	0.235816465	0.226190838	0.277380756	0.28250287	0.278839942	0.290196844	0.23795077	0.262979633	0.273981237	0.32040428	0.235216069	0.279438153	0.238042822	0.240420312	0.249039154	0.243602015	0.311400962	0.261682734	0.227903131	0.247928032	0.255631015	0.221317028	0.263516598	0.234925093	0.24320622	0.290243527	0.299552888	0.250900593	0.255964299	0.234600018	0.284055589	0.263027859	0.246878436	0.241576516	0.296073958	0.247554631	0.352458184	0.259675275	0.30811252	0.2995484	0.255585393	0.351501918	0.243798446	0.317037749	0.279512852	0.286451297
IE5364	0.344346431	0.207975884	0.344879644	0.243786064	0.294026236	0.330213132	0.303656337	0.332767074	0.333722442	0.29055862	0.314578467	0.3274208	0.362804819	0.242691477	0.329024414	0.215782717	0.273257235	0.264693149	0.299881279	0.353698032	0.311256696	0.222596809	0.227613878	0.31233537	0.261281323	0.308754332	0.280055211	0.219516497	0.33238272	0.342269983	0.296805288	0.316188733	0.249008179	0.332711691	0.28841285	0.234146017	0.27014063	0.342767226	0.300903556	0.393701386	0.311685073	0.339733606	0.343280265	0.308458512	0.388076393	0.224978747	0.358492631	0.330089762	0.33970554
IE2082	0.358844736	0.179765959	0.356857754	0.25259822	0.28793637	0.343264185	0.31040262	0.340438555	0.34629641	0.300763756	0.325124332	0.341356503	0.37517332	0.255774286	0.340308093	0.214356284	0.283491387	0.255024621	0.308433405	0.363223626	0.327072822	0.22722526	0.233684291	0.326495886	0.259738711	0.324638165	0.287251775	0.198437933	0.339242501	0.356810319	0.301661629	0.330977649	0.261679745	0.332273804	0.297716751	0.262413259	0.274651845	0.353426082	0.316619587	0.40329451	0.325375249	0.352938202	0.354436056	0.324067367	0.397803422	0.223234749	0.372411123	0.343642023	0.345671465
IE2789	0.333539651	0.375176879	0.29273625	0.378994738	0.393551545	0.31216678	0.410440393	0.386067746	0.30119262	0.358527605	0.301072852	0.316528354	0.314915831	0.342673095	0.28632922	0.356863421	0.378861534	0.296303081	0.36043087	0.304685345	0.335104544	0.369562032	0.37765153	0.320759132	0.349432191	0.333302538	0.377931255	0.375104783	0.421548188	0.333109077	0.395625069	0.328873522	0.346597562	0.427667934	0.312560798	0.373588704	0.376932713	0.333168426	0.314008703	0.327344456	0.335287091	0.32575511	0.326656147	0.331839033	0.149937767	0.387063771	0.318789812	0.30201608	0.417336317
IE6917	0.251507316	0.364644575	0.307513265	0.366478112	0.360743115	0.322729778	0.348690787	0.326560145	0.207703511	0.346900809	0.257778757	0.316829341	0.224755698	0.333856191	0.283891823	0.345939627	0.356292212	0.28254995	0.339786157	0.294020911	0.31363131	0.355768206	0.365060551	0.304887912	0.308951255	0.317608406	0.347179078	0.373782188	0.405609965	0.249562596	0.372110864	0.298306821	0.334756344	0.368309232	0.262752895	0.355710636	0.361833838	0.348851216	0.291344693	0.213591733	0.310350934	0.251129795	0.294432598	0.303499339	0.302259731	0.377884691	0.232841609	0.289753264	0.353697787
IE6715	0.285324756	0.303207261	0.277406035	0.309351151	0.312453741	0.228445528	0.324231226	0.318734739	0.277823779	0.278168069	0.262481941	0.222244138	0.302743383	0.261382047	0.26295319	0.286589314	0.283807856	0.274187059	0.272188781	0.292452097	0.215512017	0.295239619	0.30216644	0.199563221	0.265876465	0.222121919	0.289810243	0.317880777	0.339953	0.281535513	0.307511635	0.211136041	0.26804807	0.353570652	0.274076161	0.270334468	0.308433843	0.261148572	0.207927949	0.338735895	0.214281261	0.302973058	0.281003616	0.198257635	0.333493615	0.323654158	0.297105041	0.239541603	0.346768809
IE712	0.354146829	0.228951293	0.355226239	0.235230793	0.280568135	0.339620564	0.300525604	0.323796757	0.341855775	0.279272183	0.322305233	0.337890289	0.369664402	0.257799009	0.331536332	0.231249107	0.243095876	0.278713359	0.300447469	0.360591639	0.324266348	0.116357349	0.243784061	0.322906255	0.273981908	0.321400281	0.251865565	0.199676206	0.339400111	0.351914406	0.257716539	0.326155978	0.263924522	0.315367901	0.301875431	0.270816074	0.237625733	0.350647588	0.312894175	0.400430177	0.320735798	0.350174646	0.352716007	0.321441506	0.394382722	0.059394565	0.366690856	0.340291901	0.322306188
IE5066	0.279838286	0.291854741	0.273101941	0.296368762	0.285145396	0.182162884	0.310261819	0.296810783	0.27380996	0.275617167	0.264499579	0.181471489	0.297189022	0.260081512	0.256664962	0.262984281	0.270720019	0.262625664	0.258921219	0.281018872	0.172676879	0.275543537	0.290800401	0.162991941	0.255535283	0.170571765	0.268091883	0.293550336	0.329303957	0.276515422	0.290386039	0.187740074	0.265437298	0.329944072	0.26749785	0.262325931	0.298150093	0.211439673	0.176954813	0.33412332	0.16290561	0.292605086	0.278649779	0.182290604	0.335723695	0.304185011	0.290021075	0.203577216	0.317563655
IE5647	0.374204415	0.315962498	0.365587829	0.331920445	0.333346834	0.330855507	0.349397524	0.36372439	0.361816274	0.306353059	0.32241794	0.325727685	0.388779914	0.307148064	0.352880774	0.325317726	0.315842826	0.333374671	0.298528943	0.377748373	0.309725282	0.330256199	0.334329523	0.311347198	0.250265525	0.311024363	0.313255978	0.339779996	0.329060521	0.37184746	0.319682019	0.313457345	0.303342836	0.380055259	0.342731555	0.318888022	0.352789682	0.337191188	0.311033513	0.416509047	0.305845833	0.377089362	0.370740919	0.312258067	0.404066688	0.348235434	0.384568913	0.335049378	0.366494389
IE6294	0.278350988	0.355938154	0.316141063	0.364620188	0.366395606	0.333686747	0.35185174	0.33184263	0.209015735	0.35041967	0.269612911	0.326393055	0.250213818	0.332324696	0.298984879	0.344275759	0.367492992	0.284353428	0.34286798	0.297950089	0.321766263	0.35283763	0.354478266	0.31484577	0.318427271	0.326443779	0.357513394	0.360632861	0.412922608	0.276888057	0.386148641	0.312205504	0.335785886	0.369070322	0.265823739	0.36012821	0.363981136	0.352499787	0.298533944	0.156139331	0.321198103	0.265343525	0.26314251	0.316765571	0.330609561	0.370012742	0.250376659	0.297420815	0.362989744
IE5407	0.301937394	0.328659574	0.249181131	0.334776245	0.33710527	0.13308801	0.348267722	0.335247988	0.298326455	0.31196676	0.290720193	0.148143214	0.3164001	0.296635555	0.23448716	0.293838602	0.311526924	0.273061937	0.290370498	0.255096034	0.212293225	0.314277497	0.326568554	0.171480499	0.291779039	0.200300213	0.312269176	0.33629607	0.362763698	0.298878277	0.33248224	0.218346096	0.299721958	0.374528761	0.272784644	0.29855572	0.337525925	0.204144032	0.215677235	0.34748808	0.196810859	0.318796179	0.303762668	0.213231339	0.325562854	0.344226702	0.309832613	0.181430028	0.360351989
IE96	0.301737606	0.180121535	0.29696796	0.220711327	0.260958757	0.277883333	0.288979177	0.297478669	0.286418492	0.233718101	0.263857412	0.275329714	0.319235585	0.209849725	0.27711674	0.197645985	0.24312604	0.224159867	0.249321583	0.30715234	0.261026807	0.202317659	0.20916408	0.256736926	0.212301607	0.261048711	0.24505615	0.208853945	0.300720437	0.298658648	0.261373161	0.261546397	0.210551647	0.312988721	0.248469019	0.233145548	0.240176641	0.296493279	0.247236344	0.352776722	0.258387818	0.300136175	0.297369054	0.256213258	0.346455888	0.213451393	0.313565561	0.278178588	0.310415746
IE6421	0.226415178	0.307935122	0.230977392	0.309963788	0.312401394	0.227201965	0.311712952	0.285004275	0.240219374	0.290553115	0.206919945	0.218886508	0.258532562	0.27322114	0.229790734	0.281794331	0.300388563	0.260652486	0.275794905	0.26079574	0.198872452	0.297840441	0.308582596	0.21156406	0.261558058	0.214380481	0.295968634	0.31366891	0.355291478	0.222286503	0.322475355	0.213893969	0.274208794	0.338011938	0.24079432	0.291856958	0.314313537	0.234427872	0.189565579	0.284955154	0.221579077	0.246958944	0.250238116	0.218762175	0.292138418	0.324414763	0.245800944	0.213445834	0.325594597
IE5957	0.387035396	0.334937231	0.377499778	0.319684515	0.329283379	0.347170451	0.372464427	0.365063103	0.380923438	0.31927069	0.346989112	0.341991224	0.403774513	0.333999715	0.36243618	0.338037436	0.313648072	0.340479555	0.242719481	0.393915038	0.335140897	0.331659098	0.335380762	0.331745649	0.296614795	0.338796659	0.317263007	0.358123326	0.153724123	0.384767865	0.315743083	0.329221209	0.329221441	0.369390897	0.35151651	0.318173615	0.336397301	0.366133858	0.331374203	0.431107187	0.334655679	0.38892206	0.386366338	0.330065671	0.424868145	0.344252522	0.398568636	0.352154676	0.370723663
IE6922	0.284552044	0.349653504	0.21982498	0.348688448	0.363404636	0.262658472	0.386136367	0.364181295	0.260634782	0.325406282	0.292693794	0.265639581	0.313401152	0.314028121	0.215410673	0.325431466	0.35461109	0.261117888	0.327370882	0.230518025	0.296189569	0.342445071	0.352248729	0.275493684	0.321156967	0.292910769	0.349866316	0.355435756	0.394733894	0.283358693	0.369814077	0.286018823	0.317579991	0.401077676	0.256197076	0.347339701	0.349908181	0.29166599	0.267477829	0.303231823	0.293275192	0.321555882	0.261677623	0.289603814	0.302226981	0.366832888	0.313322824	0.257839984	0.390460507
IE3317	0.249653545	0.329738966	0.247349457	0.334166127	0.348314415	0.275772304	0.352545145	0.327533382	0.19053311	0.309252441	0.246259389	0.269598816	0.250077997	0.293411126	0.222988039	0.312071454	0.335732122	0.242716267	0.305528576	0.232781337	0.273176453	0.322702457	0.330024049	0.262262994	0.292328604	0.277414298	0.329111553	0.336464682	0.381979057	0.248358001	0.353890737	0.261024369	0.297897887	0.373273714	0.220088488	0.324844773	0.3327421	0.306732833	0.243583804	0.241720431	0.270612889	0.263946469	0.219875377	0.266622403	0.296397729	0.346724596	0.255225652	0.24761794	0.360058821
IE3473	0.348002701	0.217225389	0.345915389	0.244736434	0.306786474	0.335209579	0.321196535	0.337423637	0.33864733	0.294009854	0.316863566	0.331866415	0.365853693	0.244522468	0.33107692	0.212974863	0.263587188	0.272732928	0.295070743	0.356328354	0.317678236	0.224297424	0.229089851	0.315936516	0.268075093	0.31724069	0.271055349	0.241036002	0.331344071	0.346545099	0.275716881	0.32093993	0.258012516	0.350646073	0.28977452	0.26017383	0.245807454	0.349031173	0.306299821	0.394864228	0.319683652	0.342827061	0.344721403	0.314159353	0.39024193	0.234109247	0.361450083	0.335256183	0.346607285
IE6546	0.286728674	0.308422581	0.279784631	0.315180447	0.32350002	0.241582754	0.335920515	0.326586229	0.282473618	0.281902079	0.266148576	0.235864461	0.305584764	0.268689839	0.266470874	0.288805332	0.298714628	0.276545483	0.278478186	0.295407939	0.228194137	0.299884537	0.308733833	0.21490514	0.275007514	0.234651015	0.304455022	0.315867762	0.34877876	0.283722929	0.319253155	0.221069441	0.277091973	0.364136838	0.278492406	0.292057591	0.313141051	0.273120383	0.217742652	0.342140141	0.228954684	0.306079829	0.28318721	0.216744097	0.334738907	0.326471247	0.301157889	0.249410329	0.356506058
IE7163	0.301630465	0.325505387	0.248743588	0.334297481	0.336523399	0.133263178	0.346702542	0.335153338	0.296015291	0.309517122	0.290412413	0.150830107	0.314961551	0.294168437	0.232013779	0.292372786	0.311221803	0.272081865	0.28801907	0.25214805	0.213644466	0.314369509	0.325431941	0.172168901	0.290333579	0.20187056	0.311518513	0.33431708	0.36113452	0.299007848	0.331306832	0.215172641	0.298016936	0.374631812	0.269964819	0.297596569	0.336165141	0.205858719	0.214023744	0.346102235	0.195574056	0.316456737	0.30030271	0.207830665	0.325019536	0.343513526	0.307590405	0.183346148	0.360654168
IE2052	0.344473408	0.2612954	0.344750608	0.1988452	0.261450656	0.332203571	0.302784809	0.308984416	0.335440559	0.269712841	0.310181281	0.327967206	0.360321695	0.260622837	0.319645798	0.267202587	0.204836099	0.284171105	0.279886334	0.3528542	0.317281331	0.210112424	0.269363799	0.314183971	0.277274025	0.315078708	0.209663476	0.26761106	0.321734588	0.343377544	0.206374494	0.314156134	0.270168016	0.315133351	0.303865424	0.285213447	0.192161378	0.343491	0.302729047	0.393152154	0.313102274	0.347364449	0.345402682	0.314416287	0.386574424	0.22351953	0.358140493	0.333557019	0.302808333
IE2581	0.282740155	0.310684733	0.271420178	0.30966753	0.316363887	0.187361184	0.32569281	0.311966638	0.276555042	0.290455085	0.266518999	0.178874447	0.296177204	0.274862447	0.256109428	0.279997418	0.287565587	0.274053172	0.270466516	0.280176832	0.17630262	0.296470185	0.307050097	0.163558372	0.267238783	0.181422395	0.291183842	0.315460972	0.338820734	0.278778731	0.313174984	0.164587169	0.272209365	0.35507709	0.275569918	0.276396097	0.316514753	0.220668323	0.180641675	0.337216551	0.17607797	0.297682099	0.280609336	0.145398827	0.334609387	0.326401339	0.287018542	0.204483474	0.34352481
IE2093	0.333373576	0.218400484	0.333058136	0.203840127	0.253182938	0.316029969	0.283542007	0.301866799	0.321123481	0.254849833	0.299079641	0.313520505	0.350322746	0.234133395	0.307898721	0.222475338	0.200114384	0.260804633	0.276626355	0.339598065	0.299854218	0.133937659	0.229781068	0.297394038	0.252968621	0.297237891	0.210183866	0.205102088	0.319756202	0.33184858	0.21925295	0.299619926	0.246404474	0.296828779	0.282291354	0.250235323	0.19711326	0.329080483	0.286971865	0.381785521	0.297101801	0.331827109	0.332249929	0.296954926	0.374922914	0.123367429	0.346842376	0.317774787	0.298729314
IE5963	0.333153247	0.185739292	0.330020495	0.245914637	0.279192561	0.310436981	0.298905359	0.322845282	0.320897379	0.283717809	0.30040964	0.306565727	0.35117297	0.241744006	0.315153132	0.203314744	0.268147015	0.240181146	0.28835474	0.338584041	0.285975878	0.21935468	0.229854134	0.291411326	0.243584837	0.286378303	0.272054332	0.203426572	0.327070884	0.330689568	0.288199062	0.295635959	0.247077191	0.324193108	0.278712683	0.24715315	0.2680997	0.318059962	0.279406709	0.379917768	0.289924166	0.328644625	0.327449476	0.290133029	0.375575317	0.225732951	0.346613273	0.309945146	0.332424732
IE3952	0.263145955	0.306122219	0.262772165	0.315362722	0.315924581	0.194223608	0.322777879	0.304101436	0.233029125	0.292440182	0.249521746	0.184369969	0.260268484	0.275396323	0.242725263	0.278886364	0.296388845	0.251010657	0.274267436	0.253423788	0.201868026	0.295388728	0.3061684	0.180891944	0.266694841	0.199381635	0.292400244	0.314668566	0.353174721	0.258450389	0.317201353	0.204839686	0.279707343	0.348374455	0.248033482	0.284886925	0.314605894	0.237155403	0.197287224	0.280720356	0.192684966	0.267132191	0.260222545	0.20328673	0.30974401	0.323577283	0.254423444	0.190664105	0.332733254
IE5249	0.337407298	0.330101696	0.371463588	0.301137786	0.242159844	0.340467964	0.216880182	0.181269927	0.336713317	0.328213826	0.3204191	0.336532288	0.35132953	0.329548877	0.343752298	0.324623368	0.291543517	0.336856769	0.326338867	0.38204735	0.330562435	0.302428862	0.339146687	0.326256608	0.299507316	0.329255882	0.2549972	0.311631974	0.360691397	0.334521343	0.287430474	0.321399314	0.336937332	0.209616661	0.318393822	0.31049926	0.286344481	0.355942545	0.325208512	0.37227865	0.329047349	0.335224202	0.370093528	0.328942294	0.419421429	0.317973418	0.33800019	0.33765144	0.218159866
IE6541	0.269832102	0.325543168	0.28951583	0.337311856	0.348412656	0.293301892	0.337337306	0.3170473	0.280218982	0.328455039	0.251716833	0.292102192	0.295479163	0.309346315	0.264109783	0.313543917	0.342755763	0.289174175	0.32013612	0.295219503	0.30259606	0.326860667	0.334307497	0.287810945	0.294110521	0.304960388	0.337171855	0.337932933	0.392439134	0.268674341	0.361843308	0.282122435	0.308192897	0.362315888	0.266512118	0.333662252	0.33973071	0.317208353	0.281322911	0.317231985	0.304338054	0.275218973	0.291236494	0.294903328	0.319065821	0.345033937	0.277533526	0.280806181	0.355406994
IE2589	0.277061317	0.303021486	0.276721962	0.312157341	0.308458559	0.19887324	0.320135852	0.308327708	0.26857125	0.282975823	0.261562656	0.193151098	0.291904487	0.264621753	0.261061162	0.276894519	0.283159639	0.274629526	0.265824265	0.285404455	0.176844862	0.289218013	0.299150784	0.168213277	0.263625343	0.183468192	0.285730598	0.3125383	0.338241961	0.274050695	0.308526445	0.16353057	0.270443896	0.350753647	0.272023902	0.266777922	0.312624359	0.23138732	0.179383568	0.331322887	0.176276355	0.292835724	0.274404135	0.143202993	0.336833334	0.320048102	0.28357885	0.21770857	0.336762339
IE6240	0.292930073	0.304275095	0.214160451	0.312894205	0.333912842	0.238603415	0.348717129	0.335088197	0.267146172	0.296073525	0.272891239	0.243099493	0.307311743	0.28220433	0.192487451	0.28554489	0.315116064	0.209010295	0.298872215	0.225572907	0.270641648	0.298170382	0.309691615	0.252980404	0.283562012	0.267607435	0.311076312	0.310915584	0.361621656	0.29017505	0.330921154	0.265715312	0.284609617	0.370190386	0.228607107	0.303959088	0.315673201	0.270900188	0.248485301	0.322915994	0.268785794	0.3082929	0.257861246	0.264823861	0.307028433	0.321665066	0.31170913	0.239387901	0.364930196
IE6387	0.239986014	0.320173957	0.255262367	0.325172896	0.340193296	0.266419914	0.352131465	0.328325859	0.178275202	0.304435003	0.250381382	0.261628009	0.260435036	0.285666995	0.221873245	0.302607065	0.328414004	0.249227825	0.298816837	0.182188108	0.261850549	0.313849274	0.315222922	0.250889733	0.285389272	0.265420026	0.321984493	0.327539609	0.377773233	0.23773572	0.346996679	0.249991923	0.287550349	0.370343925	0.231080706	0.317666472	0.325343323	0.299319334	0.236648085	0.239059824	0.25762825	0.267352775	0.200426999	0.253394657	0.313506417	0.335436709	0.26154751	0.247696142	0.353107088
IE3455	0.292945926	0.250258355	0.290913678	0.266288	0.286687468	0.232114283	0.299388332	0.299475103	0.280334944	0.269047112	0.267494089	0.224213896	0.306436526	0.247714615	0.272535391	0.228533679	0.25837922	0.251053114	0.257299047	0.299085985	0.178677991	0.234800304	0.262075354	0.208175763	0.241338667	0.169327506	0.259005414	0.258280419	0.323685113	0.289854888	0.275320957	0.218300155	0.245810023	0.327019296	0.265152163	0.248077825	0.2768696	0.244168051	0.195981437	0.344508522	0.200621259	0.297153165	0.288508635	0.211276361	0.345197643	0.256464579	0.300757247	0.238226502	0.32054617
IE2254	0.351423851	0.186472849	0.349501384	0.235227601	0.265542502	0.330580076	0.295260823	0.322760949	0.337520814	0.288934839	0.317520315	0.329021887	0.368441092	0.248630522	0.330523501	0.209349893	0.258240517	0.253848243	0.294009945	0.355211113	0.314500375	0.212460989	0.233218484	0.313247235	0.250576882	0.311906008	0.258243038	0.198908577	0.324033357	0.349780058	0.271226259	0.316207529	0.25505342	0.313639626	0.293300666	0.252309139	0.252944816	0.341924077	0.304719098	0.396412776	0.313296852	0.346125408	0.345959693	0.312161345	0.392620208	0.214105569	0.365444184	0.33246644	0.324070479
IE3225	0.276886707	0.36122913	0.319298234	0.344513955	0.334197041	0.324565794	0.361426212	0.309591993	0.262969605	0.324240804	0.263594155	0.319464931	0.250125976	0.32982775	0.29474501	0.347678516	0.346211917	0.300868604	0.316619207	0.327976113	0.315862173	0.346150142	0.362858497	0.304193985	0.315339176	0.320267475	0.333172144	0.368783157	0.38529223	0.27434107	0.360220589	0.293402742	0.32858594	0.349487153	0.290628152	0.35303657	0.343714173	0.348928049	0.294248388	0.280603502	0.315428024	0.267048164	0.313936518	0.301346329	0.312240339	0.364084328	0.252155438	0.300224132	0.35296316
IE4701	0.334989231	0.311508992	0.392801628	0.280856851	0.234737559	0.361659894	0.253595712	0.261192582	0.350351945	0.342667866	0.342174032	0.35785345	0.364824005	0.323942838	0.361281082	0.310086836	0.283885031	0.336069125	0.329410047	0.386390668	0.343357586	0.283499232	0.329055565	0.345864649	0.296883521	0.34514761	0.264730654	0.285422106	0.347564931	0.332872573	0.282336891	0.339836086	0.330185183	0.242953294	0.334296694	0.311863534	0.292326436	0.375168131	0.342715542	0.395547111	0.346994348	0.335562716	0.385544389	0.348463619	0.4232782	0.289564169	0.359480604	0.357042498	0.233981735
IE3191	0.201839757	0.321579679	0.291438622	0.317853522	0.299313589	0.275975216	0.289893615	0.254937273	0.249416438	0.310552417	0.247262618	0.272297019	0.232128286	0.290461903	0.266015162	0.303840217	0.314497386	0.286175495	0.296961787	0.289809238	0.270497992	0.309051085	0.321220643	0.261728794	0.271277887	0.274928129	0.296172088	0.319741084	0.371027479	0.196045178	0.329033058	0.258123742	0.297372894	0.302770445	0.256470076	0.309687167	0.315666792	0.301884874	0.252628842	0.29304946	0.271632128	0.239076562	0.288880784	0.262517936	0.341017068	0.331794906	0.240117953	0.266366158	0.296880265
IE7386	0.27887738	0.304254235	0.249766727	0.30745862	0.307028691	0.1668991	0.318741797	0.305408237	0.271256575	0.282205482	0.257863087	0.161460123	0.293899717	0.263663702	0.238557071	0.269774904	0.277640719	0.259984854	0.266041402	0.265928798	0.154908874	0.288008453	0.300019248	0.158375129	0.263928721	0.164996417	0.280798371	0.309813029	0.338002029	0.276071066	0.301554709	0.176528215	0.270058961	0.34797543	0.257849951	0.269550215	0.310203215	0.174602	0.165720764	0.326981394	0.171186689	0.292110636	0.27058075	0.174939921	0.317916439	0.318131119	0.285410627	0.186955308	0.335258317
IE4491	0.263397982	0.336349867	0.252939239	0.338545488	0.353233153	0.271745247	0.35128238	0.324940248	0.213885498	0.313736907	0.251498035	0.268216264	0.257747305	0.301913095	0.234802287	0.318071874	0.339627471	0.234285897	0.308186153	0.236775317	0.279018736	0.329139902	0.334829004	0.263146875	0.293076284	0.279952846	0.333902733	0.345404943	0.380780443	0.261001525	0.355813803	0.267378335	0.303002373	0.371036508	0.228636719	0.331562997	0.338908768	0.300012455	0.256338928	0.2521053	0.277278758	0.277161928	0.243261322	0.268251628	0.298472958	0.351916005	0.265333295	0.251617542	0.360445172
IE3821	0.289837651	0.311792099	0.243351147	0.321860724	0.322396274	0.120784608	0.332819229	0.321956983	0.279424134	0.29227623	0.273473272	0.129756564	0.301400955	0.279217397	0.225800648	0.278304886	0.295067495	0.26198943	0.271071928	0.249013061	0.186759807	0.298762747	0.310618025	0.145985721	0.275789098	0.181631645	0.295915023	0.322290115	0.349072425	0.286438722	0.315555828	0.197749703	0.282137363	0.363576546	0.26018647	0.28514422	0.324257513	0.198337336	0.189412461	0.332593604	0.169374315	0.301953508	0.282942085	0.189696567	0.316809485	0.329195574	0.294243386	0.167777739	0.346984425
IE5950	0.380577803	0.322456735	0.374189506	0.327555907	0.324643776	0.340189381	0.376910299	0.359957667	0.374639731	0.311111225	0.333476811	0.33210085	0.397160958	0.32375487	0.356385841	0.342173575	0.316145874	0.341487031	0.260406219	0.388292734	0.322546168	0.344456269	0.343961524	0.319863048	0.284697409	0.327240535	0.322559357	0.367331959	0.272753794	0.377966045	0.319602568	0.315537184	0.319564738	0.376856103	0.351917463	0.331534213	0.348595296	0.355400802	0.321040843	0.425314484	0.324238651	0.383463946	0.378746713	0.319153878	0.417280286	0.356801751	0.389694359	0.344112837	0.369860653
IE4073	0.28818801	0.309366633	0.284392803	0.315886602	0.320088211	0.214560234	0.332270422	0.319183613	0.285134787	0.295725729	0.27224168	0.201246589	0.305371236	0.27648577	0.276894542	0.279424035	0.293303524	0.283807254	0.27569368	0.297877614	0.137678696	0.298508903	0.305600454	0.183830653	0.274977635	0.158438578	0.291540557	0.314832718	0.346075177	0.284550127	0.31505009	0.197312821	0.278767472	0.359132588	0.286184789	0.281240352	0.322272521	0.19775929	0.153832804	0.342002597	0.177348718	0.300175539	0.280119156	0.19018533	0.342087083	0.325066864	0.293396245	0.21805709	0.344533516
IE2008	0.356007413	0.184214485	0.355094162	0.236133673	0.266593922	0.332687524	0.297896096	0.320822468	0.341276296	0.289900154	0.320537384	0.330235536	0.370121777	0.25002406	0.334883863	0.221578985	0.26625881	0.269539667	0.29757164	0.359519334	0.318547472	0.229291413	0.234549609	0.316729041	0.251169153	0.314929293	0.264492999	0.226530537	0.32660026	0.353329719	0.274844413	0.318420004	0.252203039	0.317144431	0.297334482	0.238559637	0.260908963	0.345564589	0.308531359	0.399292402	0.315924836	0.348859778	0.351649674	0.315788181	0.396209069	0.22958779	0.368256092	0.335574994	0.322442924
IE2064	0.357337877	0.17897916	0.356047313	0.251160599	0.287420706	0.342640563	0.308568724	0.339219068	0.344970179	0.300184285	0.323616431	0.340396087	0.373553511	0.255161653	0.339544305	0.21244018	0.282165707	0.253568226	0.307638295	0.362190693	0.327026535	0.226034692	0.233486092	0.325604258	0.258566592	0.324571042	0.286050074	0.197297899	0.339190365	0.355380932	0.300465577	0.330452522	0.260879429	0.332008055	0.297538987	0.261616085	0.273566315	0.353490789	0.315944972	0.401450633	0.324995578	0.350736187	0.353456313	0.323922884	0.396792599	0.22251456	0.370584161	0.342998539	0.343730776
IE5788	0.326359516	0.229467417	0.326262202	0.235292017	0.273858365	0.302379227	0.290686181	0.306265387	0.315493595	0.265433747	0.296241163	0.299404866	0.343615976	0.243692129	0.305813987	0.22063606	0.233535385	0.260486463	0.279818041	0.334216574	0.277468044	0.138219353	0.239846218	0.282935341	0.256677541	0.278048789	0.240765631	0.209294067	0.326939145	0.323966153	0.25244227	0.28818243	0.249119314	0.311800324	0.281414923	0.253751558	0.239598676	0.309868403	0.269522248	0.376298977	0.280898558	0.325459434	0.323532721	0.28139341	0.370695855	0.125410338	0.339100383	0.302967153	0.313358647
IE6012	0.388343564	0.319759533	0.381696591	0.32387549	0.329315436	0.349143086	0.356249814	0.366221596	0.373053109	0.329171403	0.347034306	0.344565567	0.404212021	0.336747745	0.370641589	0.335267319	0.321499847	0.342065487	0.312148844	0.393413485	0.330106913	0.332996745	0.331998826	0.331135264	0.273557913	0.332293098	0.321485608	0.346984257	0.320318799	0.386659247	0.321740439	0.328217339	0.326995625	0.374326904	0.350088456	0.324135832	0.346102108	0.359393243	0.330799434	0.431125137	0.329175636	0.391865391	0.385702756	0.329565377	0.42391948	0.352272166	0.400521966	0.352603568	0.368564355
IE3618	0.355791023	0.20024381	0.355010119	0.248041082	0.299909591	0.338365383	0.307245123	0.340403851	0.341096061	0.296193284	0.319753702	0.337403411	0.371312239	0.258801791	0.335231435	0.215172612	0.283682283	0.266671723	0.304353119	0.360110631	0.324576422	0.221212277	0.232017174	0.322990394	0.265435017	0.322312128	0.284979159	0.208012574	0.340082751	0.354270619	0.299441377	0.328012206	0.249207656	0.332452262	0.296206484	0.246901907	0.278596836	0.354500568	0.314303567	0.399902735	0.323216906	0.349774665	0.352186785	0.321385291	0.395650213	0.215866979	0.367387562	0.339792936	0.343059376
IE501	0.341079957	0.158770095	0.33826917	0.241378258	0.289914996	0.3225585	0.306068159	0.323252658	0.326271933	0.286019215	0.303731426	0.321347438	0.357078795	0.245445855	0.320165248	0.180733964	0.269563226	0.261377409	0.294673742	0.344717184	0.30931331	0.223183502	0.233522114	0.306880954	0.246932786	0.308651272	0.269191595	0.22949368	0.337626205	0.337836655	0.267549345	0.30977542	0.243506865	0.333199989	0.285193662	0.251741761	0.250660669	0.341719706	0.296751203	0.387654741	0.30914602	0.334918707	0.338546719	0.305002266	0.382027656	0.235219327	0.352091029	0.324279994	0.334392128
IE3134	0.356808803	0.338532883	0.394127133	0.308795825	0.242423025	0.364692057	0.229874418	0.175282668	0.357056523	0.347637939	0.336863909	0.360149301	0.373824819	0.337644716	0.366790601	0.333738026	0.297243721	0.355482029	0.340036165	0.405809995	0.351566876	0.308916074	0.347504583	0.347384288	0.310312479	0.350266485	0.26757128	0.319107665	0.370029713	0.354495854	0.294826601	0.339084232	0.348643975	0.211015545	0.337857209	0.319552898	0.295412679	0.377712877	0.345771878	0.393899568	0.348062877	0.356928347	0.39247346	0.348796932	0.438771064	0.32409482	0.36234491	0.362120101	0.229231898
IE2061	0.345559994	0.170176387	0.344620813	0.218646785	0.269070032	0.330660359	0.299466949	0.321495215	0.333501078	0.280156082	0.31146031	0.327796588	0.363962297	0.244049813	0.32537878	0.206353705	0.257026339	0.254071629	0.285366613	0.353022302	0.315195737	0.209524729	0.234432417	0.312483853	0.248797224	0.312468935	0.258420169	0.20857115	0.321652706	0.344039203	0.269903687	0.316957128	0.246434634	0.31883333	0.290523321	0.256229881	0.24611985	0.343961182	0.302829276	0.393059109	0.313414223	0.341387364	0.34423551	0.312068517	0.388168407	0.213285035	0.359521579	0.330420442	0.324067194
IE5165	0.281293483	0.285266916	0.250708647	0.293834672	0.30175672	0.177298867	0.309732526	0.304179062	0.271427395	0.283043492	0.264602734	0.176018046	0.297190921	0.256877037	0.232828699	0.257494362	0.265092836	0.242294821	0.262261857	0.25952921	0.206696209	0.272159756	0.278541082	0.177991016	0.251701231	0.202490536	0.272930237	0.29729212	0.328327263	0.277692006	0.29072871	0.203351922	0.261100446	0.341918041	0.242747474	0.259369866	0.296350522	0.228437468	0.20266893	0.326634835	0.197048815	0.294865041	0.277534405	0.203190896	0.320606267	0.299526777	0.29226887	0.195767674	0.329861076
IE3973	0.269835658	0.29847643	0.265539481	0.303114539	0.302322915	0.183521477	0.31240688	0.300346068	0.264072282	0.279339474	0.254538125	0.169546191	0.287692232	0.263467358	0.258881709	0.269312989	0.272519828	0.267712815	0.260556947	0.280648701	0.139575504	0.282524293	0.294019194	0.148444816	0.260369547	0.160112813	0.275895179	0.30696071	0.334983073	0.265536884	0.297257242	0.167087746	0.265313803	0.34305268	0.265859568	0.264037305	0.307559364	0.209538125	0.155912936	0.325936877	0.154785507	0.284968454	0.263522316	0.169663729	0.330114833	0.315010846	0.277686568	0.195734792	0.330711751
IE4483	0.282490872	0.341496156	0.193470072	0.344541916	0.363791883	0.244458676	0.381426313	0.356509868	0.239038005	0.322652446	0.28063482	0.253091616	0.310607027	0.307905169	0.171254304	0.317949003	0.347418762	0.250516529	0.320373497	0.191735607	0.286402995	0.336910027	0.345009568	0.268948489	0.309107468	0.283088835	0.344286559	0.348390996	0.392537677	0.279513956	0.362150943	0.279562653	0.30973807	0.399113695	0.244080289	0.338248251	0.34590232	0.279850142	0.259360272	0.304626768	0.284842881	0.311949564	0.236338404	0.285289044	0.298889562	0.358201945	0.308528555	0.241950294	0.384461173
IE5291	0.275564054	0.379613063	0.275960916	0.384420121	0.389068245	0.29577973	0.375017592	0.35211241	0.26077791	0.363287604	0.294347094	0.299225811	0.302697641	0.349881701	0.257482392	0.355800089	0.385604903	0.309650113	0.354151231	0.258705284	0.332185141	0.372291544	0.372654679	0.311978749	0.332240501	0.328695623	0.377866871	0.386299923	0.421340931	0.273932858	0.400044742	0.318782054	0.349084446	0.396585876	0.265347789	0.376348727	0.386851473	0.323081954	0.313933676	0.29461104	0.330521867	0.294340795	0.298563706	0.325034181	0.340373731	0.392058692	0.291749868	0.281760211	0.383577073
IE6059	0.387755496	0.325137628	0.38155603	0.323186436	0.332041385	0.35022196	0.368242071	0.362710412	0.374187165	0.329090934	0.349008828	0.343439245	0.403289808	0.335234514	0.367416106	0.34023853	0.325249352	0.343341507	0.327566038	0.392883065	0.328798989	0.345040737	0.333188482	0.330135669	0.280895115	0.331512329	0.330402646	0.356234669	0.340646876	0.385045743	0.322230828	0.321772945	0.32427296	0.378855982	0.350538658	0.323366062	0.35342863	0.355199816	0.329186828	0.43179703	0.329976661	0.390516296	0.386536664	0.33063159	0.4151351	0.360634491	0.39777957	0.350868895	0.373595397
IE4734	0.330152848	0.125773964	0.32834025	0.229732031	0.288907952	0.310818657	0.29756367	0.319620963	0.315059325	0.271961421	0.293438471	0.308865588	0.346938045	0.231356332	0.308867295	0.185614504	0.260699698	0.249537179	0.277196202	0.334372842	0.296592463	0.217964122	0.21791753	0.29451858	0.232087837	0.295663676	0.264030142	0.217506826	0.318068098	0.327593025	0.273116315	0.297890027	0.22305031	0.330543247	0.274097076	0.239031474	0.262617959	0.330129749	0.28444136	0.378805346	0.297848442	0.324048881	0.329028498	0.293260841	0.373097595	0.224780151	0.342022556	0.312603346	0.330724818
IE4110	0.292511242	0.294749449	0.293795905	0.292251852	0.279314258	0.239523218	0.309079245	0.290872224	0.28992378	0.28329918	0.274226113	0.228802688	0.309635623	0.269689267	0.28389429	0.273144907	0.272844375	0.279192423	0.266046835	0.309283973	0.177921416	0.282443486	0.301097499	0.213607627	0.26295703	0.197336312	0.266934089	0.303342654	0.327960289	0.288556645	0.289918346	0.215822972	0.272314851	0.323300522	0.283163608	0.270253792	0.302006797	0.227228034	0.191536742	0.345111891	0.208817491	0.298922158	0.291838078	0.215112302	0.350085972	0.308868197	0.302599381	0.23942193	0.309096477
IE6699	0.276560396	0.32118733	0.308691688	0.336275366	0.348994136	0.314944152	0.331447469	0.316832268	0.201268286	0.325730229	0.258864615	0.30994487	0.245795035	0.308288809	0.279660323	0.313722927	0.343008752	0.247562302	0.320388669	0.279884356	0.303271133	0.323483397	0.326022721	0.29859097	0.29166676	0.30798521	0.334758758	0.32919541	0.38944343	0.274781029	0.359799691	0.29573096	0.309612122	0.354361487	0.238995688	0.33324252	0.341898014	0.33657413	0.285360064	0.220779686	0.303672564	0.258297825	0.275925692	0.301099518	0.320542614	0.339529318	0.2489663	0.285426749	0.349985061
IE8790	0.217994431	0.304365338	0.264779431	0.31113224	0.305675899	0.219563512	0.306557003	0.282023276	0.229672758	0.28243179	0.221599072	0.212652873	0.236578859	0.265626601	0.242225734	0.282271193	0.293472864	0.259456845	0.267220529	0.263842429	0.211457799	0.290982238	0.303893154	0.191995119	0.25322829	0.219244885	0.28900571	0.310048218	0.348989761	0.212091712	0.315997307	0.201796998	0.268016784	0.333193648	0.242014877	0.285231477	0.310750841	0.260564844	0.197787025	0.28399609	0.205159526	0.239583795	0.25681987	0.202282179	0.30809998	0.320446352	0.23714075	0.217241236	0.319741502
IE1023	0.273914885	0.303247849	0.273270591	0.310046603	0.308729389	0.176649572	0.320515392	0.306541156	0.266203615	0.281310017	0.258069572	0.167840643	0.286779214	0.266158169	0.2602286	0.274716973	0.281055858	0.271369168	0.260927935	0.280765513	0.173083432	0.287966613	0.299224247	0.14248357	0.264640453	0.181520077	0.282102578	0.311560556	0.33970124	0.269392865	0.304253603	0.172583538	0.269314622	0.349116822	0.271454901	0.269879537	0.310161422	0.232947583	0.175499799	0.330497145	0.159342614	0.289817067	0.270225212	0.166183818	0.335461671	0.321443157	0.27981411	0.20061905	0.336875438
MR6	0.314779512	0.310033369	0.361890742	0.274470248	0.235521558	0.352757902	0.269369367	0.219018539	0.329429717	0.312713141	0.299273016	0.347366632	0.334098196	0.305524043	0.336507702	0.30817531	0.290677709	0.322306245	0.314517243	0.371218416	0.33684674	0.281360424	0.317042404	0.333489174	0.295126446	0.337880249	0.259908032	0.295142804	0.366148783	0.310650595	0.28464375	0.325123089	0.314084172	0.247642532	0.307479591	0.31979357	0.25825504	0.364113283	0.325256997	0.368486363	0.337894088	0.315361511	0.3573097	0.333465587	0.40410856	0.289493756	0.32887075	0.344235793	0.236339224
IE2067	0.322149064	0.219869477	0.318664985	0.207968407	0.252669542	0.297029679	0.279099354	0.293939882	0.309522274	0.251919508	0.283209933	0.293115029	0.338841861	0.225126097	0.295525811	0.227228138	0.203234034	0.255679694	0.258830549	0.330929051	0.282331933	0.204831088	0.245144368	0.277656861	0.243055967	0.28077066	0.203610526	0.246616522	0.300130555	0.320716243	0.219059782	0.280888334	0.238665474	0.305554135	0.278602666	0.243398242	0.211498265	0.313704763	0.270899527	0.372881968	0.280199701	0.324493093	0.323080976	0.275375926	0.364449658	0.223329564	0.335755941	0.301678366	0.295582574
IE4097	0.294800897	0.311128164	0.263138236	0.312203273	0.3165803	0.192290486	0.325773172	0.315450581	0.285883348	0.294718398	0.276482924	0.185253004	0.308446578	0.279097241	0.256569575	0.277554252	0.289702142	0.272842209	0.284365941	0.277711618	0.142688351	0.296033597	0.305702953	0.186154824	0.275690532	0.148191086	0.28877658	0.312538708	0.349575091	0.291329705	0.310566697	0.203644594	0.282541212	0.355075448	0.271356667	0.278965848	0.321031022	0.160713855	0.16804388	0.338269357	0.185158547	0.30489588	0.288494786	0.199085731	0.329038385	0.32429994	0.298913017	0.197121347	0.343183887
IE3721	0.253734098	0.310865661	0.272899411	0.318475396	0.305000016	0.194682583	0.316718694	0.29916635	0.241668035	0.290186783	0.246593453	0.190908899	0.243379995	0.275726655	0.253828566	0.284603147	0.286283157	0.256387891	0.268739374	0.276796071	0.190552273	0.297357106	0.310475219	0.170171141	0.26152956	0.195314694	0.285684521	0.314647772	0.342870868	0.250682722	0.308921229	0.192277791	0.280090847	0.341338083	0.262748287	0.27817962	0.315852855	0.246855516	0.186743718	0.295989353	0.175433467	0.257904976	0.267493001	0.190421648	0.307038427	0.327800193	0.251013822	0.203382143	0.33004452
IE2947	0.248624529	0.346628156	0.297162395	0.351009326	0.354283096	0.305653636	0.321765522	0.274594885	0.261712175	0.332322052	0.188363455	0.299419587	0.272982107	0.312808427	0.275574887	0.33062941	0.348787341	0.306566872	0.31577233	0.312739295	0.295721424	0.339432983	0.347972636	0.286467189	0.30282633	0.304355295	0.341495411	0.351990837	0.399049324	0.248532842	0.367908734	0.2802076	0.314768379	0.34781192	0.270036503	0.343398481	0.348015128	0.322371842	0.272210786	0.288936274	0.298607612	0.258373238	0.284425125	0.286877441	0.325778445	0.360872174	0.247160707	0.289657122	0.336267871
IE872	0.313810265	0.260032495	0.290941403	0.261704515	0.273081288	0.23047661	0.294524376	0.297244272	0.30337823	0.283251281	0.291165532	0.233319837	0.330301738	0.26403075	0.269885322	0.23018613	0.235634772	0.250762437	0.277886922	0.298065616	0.247338545	0.199741018	0.263187425	0.227768522	0.255639367	0.239759734	0.237940656	0.261072978	0.326831962	0.311460854	0.254282958	0.250262476	0.27096606	0.317520579	0.264757954	0.255308448	0.248765936	0.26783577	0.24702498	0.360907227	0.2425115	0.319334705	0.312984372	0.246129876	0.351385837	0.229976687	0.325700531	0.250664787	0.308802145
IE2430	0.279314987	0.266674942	0.274798817	0.286062045	0.291429443	0.206528517	0.306014799	0.298135583	0.269238331	0.267237194	0.25422614	0.198901973	0.292665459	0.247328529	0.258035719	0.24689524	0.26814988	0.254549751	0.254048573	0.284276885	0.18363168	0.261955172	0.272747055	0.177463805	0.244657495	0.190502217	0.268290975	0.276871152	0.326853688	0.275135233	0.289183017	0.19762343	0.253657722	0.335148903	0.261367256	0.249843153	0.288498379	0.230303827	0.182928096	0.332014951	0.180454841	0.285746348	0.272018675	0.186031023	0.331032157	0.288158242	0.284924841	0.21592472	0.324875588
IE954	0.271734177	0.368472663	0.277058042	0.373850112	0.377187842	0.297984861	0.367043318	0.338944848	0.20494463	0.3510993	0.272135196	0.299474702	0.244197852	0.33947937	0.248140671	0.350135134	0.375954791	0.266852724	0.343905409	0.247632136	0.318220028	0.363080258	0.365550264	0.302598925	0.323642554	0.317971791	0.364891686	0.373728176	0.41652638	0.268816331	0.391417638	0.305068809	0.339532121	0.382912987	0.243905708	0.367093143	0.374185077	0.329104626	0.296705443	0.214200603	0.317702006	0.258963573	0.260457164	0.311616437	0.304549256	0.382343621	0.246435976	0.264808272	0.375214905
IE7508	0.267378256	0.278619814	0.26536215	0.283441131	0.301865062	0.207389921	0.314367097	0.303929117	0.258510635	0.259313103	0.244963811	0.203791298	0.278307608	0.233086966	0.249530022	0.260246475	0.25964269	0.252041109	0.250727885	0.271967756	0.193026902	0.263476741	0.273865695	0.176318012	0.249926394	0.198883763	0.269606458	0.285158168	0.333790678	0.26298033	0.291419599	0.185033339	0.245398158	0.346171213	0.257127829	0.266898077	0.283506777	0.234324572	0.178498131	0.32411363	0.18456415	0.27800784	0.262475735	0.174938372	0.327893319	0.292336524	0.271270223	0.221539621	0.327667677
IE4115	0.258364522	0.309550929	0.26922951	0.318999726	0.320190161	0.207589326	0.322886878	0.304589891	0.225119828	0.290838483	0.246995185	0.200102561	0.258716387	0.276140573	0.250939898	0.286852204	0.300392347	0.257240519	0.272417993	0.262111815	0.197136999	0.298532678	0.3070186	0.184467781	0.268224469	0.20264246	0.296193404	0.317787444	0.351858306	0.255371428	0.320560818	0.201355986	0.278335783	0.349484151	0.248164699	0.286875116	0.320026815	0.255911933	0.191759061	0.280014978	0.186106416	0.266529853	0.251922339	0.199024195	0.315871201	0.327783275	0.255745638	0.20747139	0.337202909
IE6964	0.170808458	0.335240451	0.290768555	0.339595573	0.335766552	0.286427119	0.327558186	0.296761758	0.240566506	0.321528913	0.241808011	0.279597789	0.206446141	0.297195547	0.26903717	0.318848123	0.341596879	0.29402284	0.307932248	0.28468562	0.272662397	0.329050653	0.332527285	0.265455919	0.285125884	0.28071893	0.32781139	0.337281534	0.390787952	0.161527913	0.358688664	0.261048905	0.3023088	0.345721424	0.262973932	0.329227253	0.341053289	0.312754547	0.249213663	0.285932428	0.273510699	0.221385635	0.277856861	0.262540073	0.33806884	0.351416541	0.219832321	0.272001805	0.333728669
IE5306	0.224614692	0.333224705	0.292259203	0.337085777	0.332558443	0.301662441	0.310066911	0.287663039	0.196671014	0.320680989	0.235163701	0.296070364	0.22363171	0.304334228	0.266521286	0.320395984	0.335386653	0.268924306	0.314517793	0.27760489	0.290432728	0.325328887	0.333223312	0.28147545	0.285826678	0.295374803	0.323734	0.336027673	0.388238428	0.222634937	0.354465536	0.276802279	0.305592812	0.327546051	0.237384104	0.328166576	0.336545335	0.327293131	0.268261748	0.212430606	0.287669359	0.233954354	0.26975049	0.282170784	0.318554701	0.347198028	0.224351256	0.274059881	0.323539081
IE6537	0.252405762	0.344405244	0.307571809	0.344045851	0.34254842	0.307648194	0.324827357	0.291355815	0.264301379	0.328012966	0.236000081	0.300199875	0.277418554	0.314173184	0.28034545	0.329499522	0.342194437	0.306653547	0.318489085	0.312368256	0.295978121	0.335837235	0.345776833	0.28552825	0.294274022	0.301860217	0.332289424	0.349006151	0.39382035	0.249975333	0.361332843	0.270208703	0.316496579	0.346813415	0.277080562	0.3403834	0.340432526	0.329360861	0.27248077	0.305239298	0.296370096	0.25689311	0.280903803	0.286476322	0.336291544	0.356741596	0.256428121	0.287998675	0.337015211
IE2097	0.33295647	0.22833641	0.345454109	0.223250849	0.253695854	0.327107117	0.291168859	0.29698729	0.328128278	0.284240276	0.314094258	0.32624464	0.350345147	0.268957687	0.319340213	0.23830736	0.247333486	0.276530294	0.28606047	0.34627582	0.311887851	0.212439335	0.265258772	0.311582134	0.269716653	0.310648265	0.242312358	0.24320959	0.33249179	0.329776102	0.253216039	0.312096526	0.278821508	0.304336294	0.299377877	0.272892757	0.217866922	0.341802944	0.302414877	0.389597596	0.310733185	0.333877604	0.341369488	0.309291434	0.386767296	0.216125748	0.351518509	0.328709042	0.301850778
IE7407	0.305014567	0.330637519	0.249063122	0.334672128	0.335189809	0.139769154	0.344673183	0.332862801	0.296053231	0.306756012	0.28976318	0.153791989	0.318217867	0.295292708	0.233395598	0.297082717	0.308292318	0.273199101	0.289915367	0.257051388	0.216043683	0.316940656	0.326189453	0.169109905	0.294443987	0.211882071	0.312614176	0.337214494	0.362513407	0.301915696	0.330891471	0.215934244	0.298591571	0.374101846	0.271418545	0.299590033	0.337134775	0.207162283	0.220407859	0.345899874	0.207310263	0.319210239	0.300768803	0.211104587	0.321415919	0.346557455	0.310795983	0.185868857	0.360517357
IE7321	0.290982078	0.326182942	0.22809698	0.331129381	0.328445826	0.142288382	0.34113554	0.325111974	0.282927964	0.304039415	0.280100308	0.147610111	0.305267572	0.29017471	0.212897137	0.292411582	0.304006531	0.261136651	0.286009265	0.239026071	0.215286587	0.313758423	0.322836609	0.168634737	0.286877901	0.210424661	0.306899196	0.333959745	0.356747185	0.287976986	0.324402956	0.212455369	0.293714125	0.367567053	0.257180632	0.29310255	0.330776834	0.207905853	0.210992448	0.33247352	0.208148403	0.307641337	0.28348323	0.207690975	0.310605114	0.343470743	0.301653663	0.178343047	0.35581899
IE3693	0.29584504	0.320284646	0.246085609	0.327785923	0.327710623	0.138548832	0.34036133	0.329408579	0.2877154	0.298415656	0.283180411	0.148194864	0.309458103	0.285277969	0.228192315	0.287686062	0.300196084	0.264849362	0.283757886	0.253015551	0.207996914	0.308017823	0.316601947	0.149902317	0.283806472	0.199353407	0.303683211	0.330027684	0.352842358	0.293884338	0.321707749	0.211136752	0.288641854	0.368066921	0.26474591	0.29245366	0.327638598	0.201019195	0.206903367	0.33906993	0.197608518	0.309308817	0.291557887	0.203215823	0.319148821	0.337414593	0.300051969	0.18230677	0.354980806
IE3663	0.295356591	0.323012662	0.23994949	0.331332377	0.328781799	0.134216843	0.340815574	0.329326134	0.288736492	0.303953107	0.28337911	0.138875269	0.306025309	0.288557307	0.224613541	0.288920607	0.303482912	0.264602274	0.282942984	0.249356488	0.212479555	0.310965076	0.318954143	0.157778375	0.286887312	0.205654455	0.306134819	0.334140823	0.354385262	0.292083917	0.325714124	0.211469841	0.29243076	0.368979804	0.262006821	0.294423494	0.328988111	0.207297733	0.209701099	0.337961017	0.200385109	0.308987571	0.289997576	0.19844011	0.31793157	0.341612112	0.299121814	0.178577738	0.355156143
IE6652	0.309776259	0.217411263	0.308293048	0.2668401	0.295611765	0.306131311	0.314195683	0.319057508	0.272955664	0.278893089	0.277520411	0.304417578	0.312092004	0.24556111	0.286438148	0.230982248	0.288170462	0.230970978	0.289724787	0.30948883	0.29264292	0.246277624	0.249389745	0.288027544	0.249862341	0.29308729	0.28552357	0.237559014	0.340734486	0.307477451	0.303947977	0.290634313	0.252246018	0.33374133	0.255325577	0.261737058	0.279895587	0.324934207	0.272522554	0.33300598	0.288943821	0.298664791	0.288441885	0.288479896	0.344839639	0.254780485	0.311859777	0.292390761	0.336739168
IE4661	0.326825794	0.306030017	0.373946758	0.308250725	0.258774856	0.334824002	0.078003829	0.218121722	0.33308591	0.333112086	0.303035841	0.33067514	0.339092569	0.309828753	0.344952512	0.298810028	0.284341684	0.325517747	0.335165901	0.381407999	0.319860121	0.287971281	0.309090023	0.3151103	0.281684628	0.318866414	0.268943301	0.285037919	0.367290362	0.322957227	0.29870174	0.311647929	0.318285019	0.211002378	0.306769601	0.284155049	0.304570584	0.347315271	0.316447124	0.367484945	0.31683583	0.32264508	0.369303511	0.314480028	0.413078189	0.304579722	0.330111694	0.332170806	0.232493448
IE2416	0.282131045	0.307055364	0.281017613	0.306775983	0.313284011	0.205145293	0.322115474	0.309273509	0.273724028	0.286288175	0.26366531	0.195110229	0.293310925	0.269855002	0.263819501	0.279293738	0.284179962	0.279214556	0.270581279	0.288289614	0.17758585	0.294784391	0.303617024	0.172600572	0.268495175	0.186204808	0.288390947	0.316590078	0.343451479	0.278377363	0.310814103	0.151834832	0.264787263	0.352880287	0.278162062	0.272674608	0.315490883	0.228258192	0.181146592	0.333934491	0.17807773	0.296474713	0.27546295	0.157358553	0.340333927	0.324960061	0.285309963	0.21615101	0.340560321
IE2790	0.336983305	0.379688958	0.294246585	0.382738301	0.398178296	0.313009915	0.41617221	0.393730282	0.301772909	0.359213976	0.305949604	0.318036192	0.316362677	0.346617391	0.286771161	0.360047456	0.384234997	0.296688259	0.361140329	0.304991779	0.336323089	0.374628171	0.382153857	0.324168289	0.352686713	0.334944071	0.383172146	0.381826256	0.421435332	0.336665455	0.402100854	0.32995959	0.349168333	0.432261452	0.315777967	0.377913343	0.381275249	0.333179804	0.316484465	0.329536241	0.336982009	0.326967975	0.328391831	0.331536483	0.171194738	0.392982536	0.320758797	0.301969221	0.421929003
IE5331	0.3427293	0.20912116	0.340715484	0.262238853	0.287374423	0.319499451	0.302917758	0.330606683	0.328513409	0.294031	0.316302799	0.315520707	0.359360636	0.253137835	0.32787387	0.233293213	0.290407151	0.26560818	0.310400307	0.347793639	0.309705482	0.23583998	0.25341862	0.30060919	0.268264459	0.306453908	0.28827769	0.212818984	0.353196221	0.340444164	0.304568607	0.311139465	0.262068034	0.327592117	0.293582171	0.262830941	0.278852144	0.338947377	0.296581304	0.389166132	0.300870249	0.342617704	0.339085291	0.307962819	0.383508663	0.24397657	0.35795077	0.321214747	0.338734545
IE4679	0.358038159	0.177361083	0.356732038	0.248259993	0.289209307	0.342791898	0.309782893	0.340266809	0.345603912	0.300019467	0.324555991	0.340398015	0.375096447	0.254352654	0.340038076	0.209569434	0.281167512	0.254674036	0.30840244	0.362673062	0.32602038	0.224926674	0.234125995	0.325318145	0.259562639	0.323248634	0.28682244	0.199850966	0.339547805	0.356248308	0.29888568	0.329749235	0.258125115	0.333387589	0.298573684	0.260863995	0.271769218	0.352803831	0.315790616	0.403121343	0.32450483	0.351407743	0.354036787	0.323966298	0.397421772	0.222111606	0.371499878	0.342758804	0.346071857
IE3130	0.352964672	0.338958053	0.395726359	0.30354384	0.235165862	0.357702505	0.213676066	0.173723818	0.35525177	0.33926311	0.33548172	0.352758607	0.366973435	0.340283867	0.366962194	0.3351986	0.294292401	0.354684437	0.334839592	0.404688436	0.342906873	0.309808566	0.34939229	0.340360912	0.309362685	0.342054462	0.254978566	0.318424959	0.365371675	0.349725774	0.285650795	0.333428464	0.348145132	0.197569868	0.339271232	0.319285022	0.289084429	0.370517908	0.340431981	0.391586725	0.340863988	0.349231357	0.390650211	0.341360925	0.439301387	0.323949895	0.354908295	0.356671065	0.210475171
IE6655	0.229491508	0.336734984	0.239650188	0.339640283	0.334512741	0.253341121	0.343434416	0.31655277	0.211694148	0.31385221	0.253555692	0.253936939	0.257593848	0.299534366	0.220439413	0.312910306	0.329051048	0.247613215	0.304852153	0.227279388	0.265932777	0.327418286	0.339115302	0.254034584	0.28937718	0.268010637	0.321891729	0.33847605	0.374654053	0.23006765	0.345464317	0.257543496	0.303679006	0.358807759	0.224961927	0.319323071	0.340499266	0.288033899	0.243171406	0.261178404	0.26431592	0.262614988	0.244353747	0.265011907	0.298488284	0.351793023	0.263453434	0.23897602	0.346581271
IE7320	0.231832957	0.299191992	0.258651998	0.304251149	0.306509516	0.218141812	0.297432607	0.265440485	0.23348668	0.277540352	0.195683618	0.210482599	0.252847429	0.260710933	0.237396107	0.273295733	0.289115704	0.262129498	0.259821281	0.271027738	0.192573717	0.288231959	0.29711236	0.188324762	0.252809956	0.204772951	0.286694561	0.306126688	0.345969155	0.228959028	0.31313238	0.184835762	0.261441274	0.326907169	0.242994693	0.278369442	0.305630895	0.235366278	0.18084955	0.288225148	0.200613336	0.246053832	0.250601253	0.188591563	0.307720198	0.316471074	0.234416678	0.212229981	0.315886426
IE3945	0.270060516	0.305417056	0.262624148	0.313938167	0.321206737	0.197174968	0.335259244	0.316396569	0.247231468	0.286795088	0.250011434	0.191884585	0.271428594	0.269139616	0.248324546	0.280785568	0.297961583	0.255565094	0.270008913	0.265438371	0.198295429	0.293679033	0.304053757	0.175939574	0.268469814	0.202954711	0.29696352	0.31240096	0.349524145	0.266610511	0.318820712	0.197275954	0.271657117	0.362130669	0.261698755	0.282737933	0.316760024	0.242440619	0.190330187	0.306387305	0.184642795	0.274706722	0.267159214	0.190934953	0.281539296	0.322794164	0.264534337	0.206681593	0.344086552
IE6952	0.126526373	0.342556581	0.272513128	0.345561534	0.34093318	0.278391264	0.332007569	0.30533625	0.244928496	0.326137816	0.251646815	0.275550971	0.216363763	0.306153759	0.254200788	0.320534141	0.34542681	0.286410981	0.316017813	0.267304489	0.284147482	0.332086907	0.341835109	0.272354261	0.29020488	0.288036985	0.333519368	0.340437741	0.394172652	0.116192097	0.365739612	0.272461886	0.311400803	0.348817841	0.254998469	0.337746358	0.342486579	0.309310095	0.26219585	0.280547666	0.282366902	0.222232537	0.281548825	0.277748819	0.33101417	0.354263909	0.238961082	0.265602562	0.337032991
IE5388	0.352875263	0.175965856	0.352340551	0.245146438	0.286432946	0.339247468	0.308420503	0.334994579	0.339523507	0.297176205	0.320116984	0.336769035	0.369782676	0.249666894	0.334519627	0.208337225	0.279011363	0.251955033	0.305670585	0.358589812	0.32293048	0.223954058	0.232269327	0.32147638	0.2549399	0.319923919	0.282123723	0.199293332	0.336099193	0.350988598	0.297101423	0.325804777	0.255759134	0.332718949	0.29461648	0.258287599	0.270217278	0.349739526	0.310935134	0.397302566	0.320526321	0.346354185	0.348708092	0.320129266	0.392739822	0.221249347	0.366973656	0.339001897	0.342568865
IE7079	0.217591931	0.340000964	0.288026125	0.343701208	0.343386284	0.301587271	0.33136694	0.295439769	0.259486046	0.325323169	0.200590296	0.292574445	0.257063559	0.305421429	0.271378189	0.323029141	0.34221537	0.301233037	0.310805374	0.301135967	0.287313452	0.333233765	0.341108489	0.278057024	0.293739878	0.298017092	0.3345348	0.344344039	0.392690794	0.213493402	0.363253212	0.272951667	0.307117778	0.354353979	0.275055345	0.335786114	0.341908414	0.320708803	0.262960872	0.292175383	0.291158289	0.242681905	0.285014602	0.278517219	0.311367922	0.354998297	0.241488124	0.281792076	0.341034642
IE3947	0.276926745	0.305496968	0.252453643	0.310691397	0.307290282	0.1523132	0.321549564	0.309262177	0.271842717	0.284277817	0.262909658	0.150067166	0.292733154	0.266484184	0.236100414	0.273679628	0.280338465	0.261393788	0.265355185	0.261221544	0.181986937	0.288842612	0.300541517	0.143888036	0.266137987	0.180347624	0.2820605	0.311968398	0.340183526	0.27287927	0.302915318	0.177563294	0.273537124	0.350139143	0.260507168	0.271202368	0.309123331	0.206937519	0.180772358	0.329312202	0.16225205	0.293216214	0.273427705	0.16973345	0.323666603	0.31977317	0.284469129	0.182833615	0.335521702
IE2983	0.297079659	0.236261918	0.291414497	0.25128019	0.301894257	0.278070079	0.314826643	0.318316354	0.282802715	0.228909166	0.262141446	0.27539356	0.313929045	0.205439759	0.273511415	0.231900005	0.254167347	0.247395889	0.262546516	0.305423008	0.26283707	0.239517558	0.235968062	0.257502344	0.244347057	0.265764222	0.25660565	0.264489335	0.319081037	0.293786146	0.262398284	0.261136125	0.221540741	0.348580588	0.254792667	0.251030866	0.245985053	0.294096737	0.243982853	0.350251603	0.262190094	0.304258001	0.295518588	0.25285575	0.33978065	0.259356451	0.310402914	0.27966606	0.337511564
IE2619	0.217793259	0.338855109	0.28757499	0.342751983	0.343602824	0.300978606	0.331088585	0.295246126	0.25846798	0.32476909	0.20013449	0.292366058	0.257811236	0.304774408	0.270862922	0.321606925	0.341963083	0.301301969	0.310218857	0.300420497	0.28726297	0.332398651	0.340340838	0.278104977	0.293087171	0.296830028	0.334187082	0.343834555	0.391244958	0.213130958	0.362262562	0.273118606	0.306179731	0.354328407	0.273893008	0.335155199	0.341037753	0.320033473	0.262297733	0.292025282	0.29063106	0.243376763	0.284473025	0.277550197	0.311077377	0.354007365	0.241985153	0.281289344	0.340857694
IE2285	0.336947695	0.147417154	0.332612136	0.235182554	0.290185069	0.320783105	0.302944182	0.321698814	0.321212109	0.285081132	0.301743483	0.319269569	0.352787796	0.23962119	0.316183409	0.195322697	0.263141092	0.257968199	0.293169471	0.342854523	0.306536415	0.223784711	0.228160608	0.303969468	0.241364286	0.305949054	0.263674153	0.228126253	0.331603758	0.334462673	0.274612739	0.308206806	0.23633331	0.334851483	0.280987287	0.248127688	0.253938578	0.338870912	0.292906893	0.38303704	0.306553651	0.329488414	0.333111651	0.303002048	0.378045886	0.234388755	0.348218937	0.32235535	0.335884351
IE8491	0.268960673	0.297843968	0.264981516	0.305486409	0.306173116	0.172257107	0.31697648	0.304408083	0.260237361	0.273019415	0.253541247	0.169704324	0.282705541	0.257873314	0.250534961	0.270390691	0.275943071	0.262494484	0.255098888	0.275134753	0.164141769	0.283540679	0.293388781	0.144751913	0.258444557	0.174287679	0.279126193	0.306495341	0.33417089	0.26455334	0.301245857	0.162516135	0.261325861	0.347201507	0.263302636	0.264345959	0.305431845	0.224056615	0.165839074	0.325384032	0.153765639	0.2834359	0.266059244	0.155147028	0.328600084	0.315464695	0.274010122	0.196190064	0.334865594
IE2861	0.093123276	0.343175601	0.291768298	0.345687791	0.342521049	0.294455686	0.333429691	0.307038085	0.244883875	0.324820224	0.252363043	0.288970038	0.215633392	0.305612784	0.27307347	0.323933848	0.345204054	0.296672419	0.315439698	0.283889214	0.282778992	0.330448559	0.340631495	0.275535466	0.291108712	0.290231548	0.333891498	0.34037486	0.393613263	0.079221515	0.36658334	0.271783414	0.309474051	0.350459253	0.265571095	0.336071292	0.342673269	0.322313078	0.260080401	0.287375336	0.282447031	0.221436093	0.280130737	0.27521234	0.342791534	0.353420845	0.239378423	0.279946713	0.337620678
IE5525	0.378423576	0.321014909	0.372721696	0.323753398	0.326700337	0.342384788	0.364058949	0.362209464	0.372847515	0.304625228	0.342714068	0.337378739	0.395420118	0.320596187	0.357511967	0.339934583	0.312119745	0.340974866	0.317058826	0.387568383	0.323455854	0.327840646	0.34198267	0.323723999	0.278374759	0.324909876	0.316649792	0.350774943	0.331026651	0.37614134	0.324167076	0.320578163	0.307644407	0.373586642	0.350425708	0.330354536	0.350278851	0.355346272	0.322953394	0.42320737	0.323158843	0.383304798	0.376358682	0.323154979	0.410408165	0.341637819	0.391778511	0.345288692	0.366015982
IE6549	0.273793255	0.367875867	0.309742485	0.348983204	0.341409733	0.319151979	0.361895332	0.302688384	0.280636459	0.331520948	0.260659226	0.314623184	0.298853023	0.340046432	0.280231713	0.35227702	0.357428752	0.323996125	0.317889281	0.317258305	0.318916085	0.351528865	0.3701201	0.306799169	0.32235896	0.32296641	0.343088864	0.374684581	0.398078205	0.272527277	0.366983362	0.289393316	0.336542332	0.350892513	0.292184668	0.366970761	0.347192488	0.341713423	0.294103633	0.315541528	0.318401541	0.281422339	0.294647243	0.310590437	0.339705079	0.370165614	0.278160813	0.301410467	0.348511683
IE2860	0.126738163	0.337081245	0.289645208	0.341349454	0.337450475	0.290587042	0.326109175	0.298483926	0.247275655	0.321758667	0.244185646	0.284128322	0.21213006	0.298377973	0.268712216	0.317987415	0.340849065	0.293578364	0.309721603	0.285995575	0.277258083	0.327124168	0.336159213	0.271615709	0.286052414	0.284844037	0.32931646	0.336171323	0.389929309	0.111075425	0.360795042	0.265401802	0.303333551	0.343880147	0.264644566	0.331400579	0.339339451	0.317954915	0.255401306	0.289993697	0.276331001	0.21617272	0.284038262	0.269422732	0.341195101	0.349277433	0.232678192	0.277935848	0.331211592
IE4657	0.340048118	0.307821083	0.387390434	0.317332127	0.268524483	0.349506732	0.153665653	0.226474612	0.345254323	0.339214983	0.317084113	0.34634075	0.35509498	0.320866091	0.360353667	0.306014606	0.303847745	0.333545082	0.34585904	0.394812958	0.332684736	0.296571165	0.31561382	0.331901122	0.289298426	0.33074352	0.282553885	0.268155521	0.374020906	0.337381109	0.315602088	0.328591656	0.321178605	0.189584352	0.31753229	0.291275292	0.319264928	0.357109404	0.33011107	0.381354412	0.328132903	0.337188794	0.38348503	0.330932171	0.423545753	0.307665247	0.346331568	0.344693814	0.251716313
IE2062	0.352375205	0.207055597	0.349232677	0.25695601	0.257218413	0.322420831	0.297606732	0.31465978	0.343970811	0.294126149	0.3137764	0.320258243	0.369234934	0.251727122	0.334568482	0.232194488	0.237952919	0.267371383	0.304028898	0.360982024	0.306450066	0.229039741	0.251209869	0.304520288	0.247468981	0.303896423	0.244275089	0.226799353	0.326987399	0.350890094	0.257123314	0.308966453	0.271683905	0.320327316	0.299522693	0.246395162	0.262279347	0.333916108	0.29957441	0.399893267	0.304155655	0.350060401	0.35057846	0.303998384	0.391997607	0.242434831	0.366488546	0.326944047	0.309009795
IE3101	0.316977181	0.277578607	0.304746537	0.282844424	0.303875212	0.296548565	0.346838851	0.325643829	0.308237395	0.183281105	0.277603508	0.29223814	0.332951327	0.2455011	0.288995274	0.280540212	0.286934667	0.279186749	0.254511474	0.324492628	0.282040643	0.266336486	0.272412759	0.276625554	0.257899557	0.282035451	0.283521591	0.290363065	0.322036356	0.313793605	0.299389821	0.277768324	0.248155969	0.350098408	0.281252335	0.292190186	0.285368354	0.314195254	0.26361749	0.368278131	0.277412591	0.322994027	0.315799206	0.275738556	0.359220796	0.273899388	0.331813225	0.294226911	0.347695671
IE633	0.349824272	0.215636091	0.351750443	0.226940691	0.271095438	0.333282152	0.2960227	0.316557633	0.337561866	0.27175555	0.318830057	0.332838159	0.36578961	0.252139592	0.326901301	0.223798921	0.23933777	0.273360359	0.294160154	0.356302867	0.31872321	0.126686547	0.237657262	0.317727501	0.265529415	0.315921	0.246416867	0.19501566	0.334766626	0.347630708	0.255806663	0.320221036	0.258208139	0.308393385	0.296536556	0.265049741	0.234217652	0.346178323	0.307970111	0.397408699	0.314919355	0.34541696	0.349187799	0.316138311	0.39130047	0.084806155	0.362310424	0.335755565	0.317626217
IE3443	0.265688531	0.364412673	0.305942162	0.367463949	0.374492564	0.326050358	0.368625505	0.341764559	0.205666816	0.348510993	0.267381929	0.318307101	0.228388172	0.33512582	0.273730778	0.350100113	0.370747445	0.271603072	0.340591839	0.290037679	0.31484722	0.358494255	0.363351515	0.308826384	0.318351891	0.31980973	0.357957371	0.36799233	0.408554194	0.263308131	0.384627588	0.302935969	0.338106074	0.386418169	0.268985693	0.362947726	0.36831778	0.349371049	0.293787119	0.228874778	0.313053091	0.25254277	0.257041811	0.309185195	0.314540693	0.377540563	0.235605266	0.279277795	0.371647968
IE4570	0.213913036	0.331147145	0.271864416	0.331844958	0.339594269	0.275546815	0.33137477	0.306222275	0.187598605	0.314077503	0.242232996	0.269566322	0.243900729	0.297774067	0.237178485	0.313785895	0.334408354	0.27259929	0.305271785	0.229202266	0.270224887	0.323978614	0.326190731	0.258105447	0.280479976	0.273923119	0.324158509	0.337007696	0.383420385	0.21150742	0.35159662	0.253723282	0.29871328	0.35183121	0.235990248	0.326132256	0.334788668	0.306312919	0.249698517	0.239694422	0.267284595	0.250342187	0.227382378	0.261492597	0.332040358	0.347184407	0.243934132	0.252518986	0.338001413
IE5870	0.347251304	0.33914311	0.34079525	0.338711974	0.334791542	0.304974587	0.354087688	0.3538772	0.335988657	0.297985697	0.306328119	0.301587966	0.364329992	0.305743548	0.327156112	0.327102306	0.307887087	0.319534273	0.282264301	0.353079363	0.293799581	0.332367857	0.338224008	0.28859389	0.22421574	0.295891486	0.315537224	0.350430313	0.324029247	0.34522103	0.327493488	0.286410085	0.293916368	0.381811341	0.328196962	0.31425815	0.349545201	0.325573447	0.286473287	0.397144721	0.291022126	0.357115776	0.349467579	0.291895578	0.388099503	0.35430271	0.363917344	0.310226073	0.367561953
IE2957	0.308080322	0.209877114	0.314778439	0.254282306	0.279223724	0.304045993	0.293578467	0.29792997	0.299076849	0.260089182	0.267956198	0.301663229	0.326063546	0.237370124	0.296627668	0.226195323	0.271440396	0.246234853	0.278548983	0.327291127	0.287754408	0.230256516	0.229130562	0.285151996	0.230867086	0.285973956	0.265629531	0.232640779	0.326246454	0.304264663	0.290945223	0.287301146	0.244883943	0.318268787	0.25671703	0.250995241	0.264947981	0.31904283	0.2716251	0.356659236	0.286047822	0.304162704	0.314989715	0.283697224	0.360546733	0.24279636	0.317863164	0.299684171	0.316894507
IE6705	0.249226804	0.300083521	0.238923553	0.307749433	0.308814631	0.191550517	0.308506192	0.289351879	0.236381124	0.279028928	0.236503011	0.187028625	0.265718963	0.260703449	0.219005428	0.274248053	0.289230647	0.251307688	0.262860847	0.249835996	0.19209217	0.288175912	0.298696487	0.178516855	0.254648296	0.196528429	0.283046153	0.306491715	0.343643414	0.245656729	0.308503228	0.194746182	0.268043937	0.336802487	0.23325434	0.276915851	0.307474849	0.226790892	0.177072998	0.288612474	0.187388	0.267157529	0.245960709	0.195173548	0.308200397	0.315247333	0.256992712	0.195037514	0.322442947
IE5933	0.390670801	0.322964498	0.381418349	0.327846576	0.335040853	0.35413659	0.354405083	0.367925098	0.378465858	0.331214778	0.342670838	0.346285045	0.406362373	0.337180678	0.370656244	0.337150499	0.322672607	0.345262624	0.323741458	0.396040139	0.333793075	0.336849123	0.327090471	0.333393568	0.26691011	0.336149398	0.321805559	0.351304244	0.331200897	0.388694828	0.329761849	0.330607873	0.32273753	0.38083949	0.350007771	0.302015848	0.360133909	0.360418181	0.332731399	0.434645165	0.332560999	0.395132271	0.388048211	0.3332829	0.419211029	0.353696652	0.401022202	0.353481449	0.373937785
IE6514	0.233460716	0.329248868	0.246278422	0.334797	0.34637189	0.26911997	0.335890349	0.312231327	0.18152965	0.311070585	0.238825123	0.266264151	0.243925957	0.296483952	0.216056932	0.310328055	0.338682432	0.248222827	0.30529703	0.225833389	0.271187631	0.323089312	0.327309042	0.260912087	0.284206492	0.274095925	0.327570836	0.334888463	0.384898259	0.231280012	0.355342849	0.259670915	0.297723515	0.358504759	0.217480911	0.328227425	0.336399752	0.299744983	0.246228267	0.227764222	0.269410794	0.254697361	0.216520433	0.268392908	0.31554975	0.345729465	0.246535172	0.240384709	0.34768114
IE957	0.329877722	0.245301302	0.328416686	0.200999808	0.25627962	0.317981056	0.287515567	0.298622433	0.321244241	0.269318297	0.293010399	0.3140354	0.346237979	0.237272488	0.306950721	0.252036767	0.215720782	0.266462622	0.282048486	0.338976383	0.303451776	0.211667085	0.249491286	0.297174963	0.261698128	0.301175967	0.217185074	0.25191586	0.322157412	0.328355054	0.219801292	0.298905682	0.254168359	0.308970614	0.284901993	0.258502053	0.188024081	0.331769622	0.287477356	0.380352323	0.299338785	0.331586902	0.330074042	0.296538175	0.374114621	0.229483411	0.343760122	0.31914991	0.298524404
IE4757	0.362884342	0.182001495	0.361545024	0.256950614	0.298280398	0.347250372	0.315248627	0.344129762	0.348830792	0.30367204	0.33009014	0.345624737	0.376972558	0.262274546	0.344339804	0.194893255	0.285512855	0.26319952	0.310025503	0.367034582	0.330068049	0.22630237	0.240244745	0.330735872	0.265345852	0.327732613	0.286385969	0.220072753	0.343921485	0.36038058	0.288575994	0.334138361	0.265411375	0.341598243	0.303220408	0.266728378	0.26096029	0.357471382	0.320178501	0.406039416	0.328991784	0.354027874	0.359336075	0.328101067	0.403367407	0.22821257	0.374992434	0.347220994	0.352686802
IE2041	0.345509647	0.261760422	0.34526277	0.198647883	0.262157593	0.332207287	0.303138613	0.309530065	0.33727207	0.269558593	0.310134351	0.328249064	0.361028825	0.260930968	0.32016299	0.267981786	0.20357742	0.286172836	0.279119284	0.353825224	0.317619735	0.210138058	0.270795671	0.314333333	0.277891151	0.315394463	0.2087576	0.2687545	0.321034029	0.344403441	0.205733118	0.314687154	0.270615014	0.315307797	0.305594123	0.286174763	0.191989928	0.34353627	0.303593767	0.395285992	0.31366425	0.347151424	0.346917805	0.314946672	0.387031553	0.224361171	0.358273324	0.334337956	0.303818602
IE2055	0.367711419	0.261025364	0.366090779	0.224797399	0.243069586	0.333926559	0.291761043	0.305536864	0.351698048	0.298404838	0.336721543	0.331866981	0.384656729	0.277689575	0.342439833	0.251663681	0.228670365	0.298057432	0.296871928	0.370252016	0.319924075	0.224408156	0.28053006	0.316380055	0.279046031	0.317931237	0.213077555	0.251995559	0.317456198	0.366643266	0.206255282	0.316670479	0.280388493	0.290014505	0.321505588	0.274298529	0.220340238	0.347522567	0.315197091	0.410524264	0.318848254	0.364521975	0.362846088	0.319386522	0.409618215	0.238590143	0.38202401	0.339620565	0.291919056
IE3077	0.350683592	0.160665808	0.350451008	0.238283757	0.286050107	0.33645181	0.30247664	0.332649959	0.338461196	0.289839359	0.316986708	0.334632883	0.367632963	0.247329517	0.333376828	0.195735973	0.273022694	0.254868873	0.300830205	0.357178744	0.321199982	0.214014188	0.225175737	0.318728501	0.250872067	0.318434331	0.274705494	0.19957028	0.332507305	0.348058835	0.286213949	0.32392403	0.246984342	0.330222325	0.291448202	0.247766958	0.260193041	0.348646879	0.309415826	0.396409315	0.318622408	0.343929601	0.348076043	0.317395602	0.391955855	0.212855632	0.36386336	0.335549072	0.337415332
IE2756	0.226313873	0.349285552	0.307872583	0.353581989	0.3532066	0.300208105	0.344268306	0.312885683	0.2230522	0.329413462	0.241383726	0.293857797	0.210354263	0.313876541	0.281852369	0.333672645	0.355117201	0.286021141	0.318161588	0.29233746	0.287972385	0.342867783	0.34391235	0.278317584	0.30155868	0.294286718	0.34526903	0.354137903	0.39881004	0.22110482	0.373218123	0.275193111	0.318276478	0.363365454	0.268843417	0.343861492	0.353491882	0.325729379	0.267087728	0.251048358	0.28854703	0.176710848	0.276384989	0.281220378	0.318766771	0.363791068	0.158284228	0.26933249	0.344203802
IE2402	0.270081246	0.293798638	0.244336653	0.299243175	0.305039302	0.177625455	0.316808719	0.304503175	0.261714263	0.274566161	0.247750361	0.175831381	0.286605159	0.254155804	0.231205648	0.264385682	0.275394406	0.252626068	0.259668094	0.261497495	0.1747933	0.28132592	0.294300907	0.165806501	0.255811013	0.181472104	0.279804727	0.301264958	0.336651265	0.266847111	0.300214862	0.177126068	0.2614785	0.3472283	0.251500943	0.269010256	0.302169594	0.201692884	0.172890769	0.319686215	0.178985937	0.285755528	0.260544477	0.181402427	0.31261665	0.310803934	0.279861529	0.195381834	0.334601047
IE4789	0.314334833	0.338788632	0.259182653	0.35356487	0.371953542	0.281165606	0.390418018	0.371827255	0.256136982	0.332327701	0.290281976	0.284442618	0.28365577	0.314462508	0.235931726	0.323634241	0.356802959	0.195158605	0.329762721	0.239913132	0.3086067	0.340188347	0.347001588	0.290698589	0.316053639	0.306870081	0.355786173	0.3486335	0.396419696	0.312832711	0.37255392	0.303078051	0.316276353	0.407713531	0.249038373	0.346534766	0.354660922	0.30905331	0.28769521	0.284524034	0.308297939	0.302111129	0.269734369	0.301189284	0.290305508	0.358012911	0.297729476	0.264068312	0.400854215
IE5302	0.271277386	0.362153492	0.245747429	0.367117391	0.373022278	0.283697207	0.353130187	0.326855981	0.250660503	0.342198059	0.274050325	0.289027779	0.286257456	0.329989233	0.217577223	0.342972426	0.368307381	0.286930041	0.335491004	0.256775283	0.314686835	0.357070105	0.364239359	0.296749929	0.316239742	0.313596171	0.356878119	0.368530103	0.404533603	0.270326767	0.384577785	0.301278173	0.333118709	0.372285045	0.243649794	0.357954274	0.368832758	0.318272582	0.290635842	0.272189518	0.311032406	0.2997635	0.275410609	0.306166223	0.327951819	0.377946825	0.284296926	0.27312099	0.362366943
IE6154	0.358311148	0.318533616	0.351197206	0.334983767	0.322238383	0.32133907	0.350082022	0.352278211	0.349407721	0.297899141	0.313642855	0.316895515	0.376654296	0.305070149	0.339591118	0.324188344	0.314061564	0.323541275	0.288648101	0.366014133	0.303521852	0.326841433	0.325248461	0.300121561	0.247638091	0.306280084	0.311100377	0.341598421	0.317015093	0.356770907	0.319810588	0.304158488	0.306567274	0.371346801	0.328277726	0.314726952	0.344692202	0.332592952	0.300986324	0.405223217	0.300406229	0.369095416	0.356617077	0.299769308	0.396614427	0.347346848	0.373539472	0.324481603	0.363318296
IE5320	0.318457015	0.298667158	0.266535943	0.288469944	0.332008492	0.229870945	0.341431637	0.341059623	0.310704619	0.296922984	0.293517703	0.239825188	0.329621799	0.281163599	0.247202658	0.284354163	0.288241801	0.259531335	0.295906043	0.271879181	0.275900377	0.284273947	0.303359095	0.252093974	0.287260585	0.264723083	0.292644166	0.311908972	0.365103945	0.316417417	0.31209254	0.279052502	0.279194145	0.372398589	0.271540341	0.308338055	0.292093027	0.269582981	0.267421448	0.35696729	0.273049699	0.323139706	0.314588318	0.2704516	0.337273905	0.302873379	0.324145354	0.252211156	0.353289572
IE2568	0.28964451	0.231987229	0.288184912	0.234133011	0.259308276	0.247336803	0.285519815	0.283642676	0.278946439	0.250847675	0.258120683	0.243730906	0.307476885	0.225390259	0.264984327	0.221862208	0.230752358	0.238004086	0.246074104	0.296232964	0.228683458	0.213596033	0.242468543	0.224107856	0.228184905	0.231511893	0.233521148	0.24474255	0.304822505	0.28663096	0.248712368	0.227309837	0.228096671	0.308782416	0.253981471	0.234815178	0.240185927	0.268974473	0.220863052	0.3435364	0.227710531	0.295188397	0.287545618	0.226184945	0.339788405	0.233433256	0.302514598	0.255772962	0.30200551
IE3449	0.305693674	0.297919354	0.272128503	0.292499727	0.306210195	0.210183561	0.313439734	0.315423242	0.294883912	0.282924665	0.280248571	0.209726919	0.321130506	0.271851946	0.257894814	0.273897739	0.27754362	0.26665716	0.280365516	0.285075589	0.214822971	0.284881494	0.296244188	0.208377797	0.253142298	0.211699813	0.27933909	0.304686266	0.334332638	0.304040837	0.297939982	0.214147313	0.26928971	0.346056832	0.269643489	0.271948696	0.307529643	0.229705087	0.218566021	0.352026204	0.217253588	0.316314523	0.304126287	0.219363313	0.335739844	0.312258717	0.315478315	0.227454292	0.334622819
IE6533	0.276918797	0.304584664	0.248781486	0.309361386	0.331468682	0.21263476	0.342754572	0.326028267	0.268195183	0.283451945	0.255864892	0.210807196	0.296245339	0.269846763	0.230716482	0.28129	0.305070301	0.257322289	0.274629033	0.261896571	0.226012342	0.297240032	0.306489127	0.204183119	0.273733171	0.226318732	0.308495774	0.316941305	0.354272855	0.273293958	0.325790221	0.218882035	0.271362018	0.369723439	0.258644536	0.295088171	0.310477691	0.250349565	0.210865639	0.328654883	0.22484602	0.294082761	0.269252313	0.213729249	0.311316416	0.324994261	0.285984394	0.222253245	0.363945029
IE4163	0.279701456	0.303558008	0.275104311	0.305642476	0.306201723	0.203949666	0.319319739	0.306154791	0.273111276	0.283143918	0.260964737	0.194428975	0.294414648	0.260680044	0.265411693	0.275403959	0.281028783	0.274066584	0.266027209	0.287332653	0.152793875	0.287105122	0.297393309	0.17204759	0.26250006	0.167511981	0.279747992	0.304668416	0.337688821	0.275687009	0.303282022	0.187077371	0.269230107	0.346478899	0.274677052	0.272687771	0.308599535	0.205681211	0.153088755	0.334211764	0.168050746	0.290954579	0.271371702	0.174526982	0.334885716	0.316002266	0.283611606	0.21395039	0.333259669
IE7338	0.2820098	0.319077413	0.288765444	0.322950643	0.327105625	0.230923734	0.324295918	0.30222814	0.276335257	0.302409626	0.253215829	0.223137362	0.295043611	0.281489941	0.268488291	0.294412469	0.304732902	0.288064399	0.286275054	0.294180504	0.198723857	0.305475788	0.316998911	0.210700078	0.279354545	0.199128093	0.301640771	0.322548881	0.36102557	0.277316852	0.323382884	0.218605545	0.284930918	0.352023184	0.278082377	0.297769486	0.326063316	0.239714502	0.201784148	0.327426272	0.20462321	0.292593591	0.28591263	0.217726594	0.341521592	0.332709091	0.282763456	0.23524605	0.33961669
IE3129	0.306651677	0.301826568	0.361463009	0.291609881	0.244407798	0.339021729	0.213709773	0.205066641	0.317462827	0.316484066	0.294380464	0.333615927	0.325142115	0.301017686	0.331200141	0.300283468	0.290563416	0.316893313	0.322582879	0.36599143	0.322860225	0.280519155	0.310759862	0.319612973	0.283384753	0.322159796	0.262308016	0.272178068	0.371157427	0.302818761	0.296196362	0.315385869	0.314737903	0.221341251	0.299642841	0.298598619	0.269809306	0.351358193	0.313844825	0.353679762	0.321873395	0.305167525	0.356936063	0.317601017	0.400574579	0.294075631	0.310848801	0.330655777	0.199806879
IE588	0.289642124	0.25800251	0.276954397	0.276611222	0.300000572	0.256421844	0.314753773	0.309951092	0.279507521	0.248685825	0.258221271	0.256676656	0.309094591	0.231432197	0.260345683	0.25260254	0.276825401	0.249694403	0.264021791	0.287929661	0.250254417	0.255948465	0.255646183	0.242540951	0.247009779	0.251161775	0.277197267	0.274548829	0.325219767	0.287257277	0.293274517	0.249201102	0.245512603	0.344885779	0.25105375	0.259214492	0.277811125	0.279290362	0.232214949	0.344968784	0.246977395	0.298008478	0.289884363	0.245782747	0.335453049	0.274149456	0.303564867	0.26015676	0.335818741
IE2652	0.240280406	0.333352779	0.281419943	0.338868314	0.343907358	0.293456067	0.319794868	0.273926311	0.24459903	0.319437996	0.190488069	0.286100196	0.263735306	0.299954009	0.258744082	0.318919256	0.337391099	0.29141665	0.304413499	0.294663289	0.279620522	0.326281576	0.334827795	0.271665963	0.291044681	0.28857428	0.330334126	0.339999897	0.386159091	0.238299199	0.355890846	0.264516371	0.30118484	0.345264554	0.259789008	0.330806991	0.336401335	0.31047564	0.255841045	0.281190035	0.281999168	0.254662161	0.259551472	0.272779136	0.318987276	0.348377473	0.241830584	0.273420736	0.334042381
IE4565	0.238420302	0.349215469	0.281620367	0.350593231	0.354629016	0.302807137	0.343637741	0.314587052	0.216190725	0.328554544	0.244725079	0.297640692	0.248845651	0.312021957	0.260760675	0.334025662	0.350503003	0.285376477	0.322363551	0.277712924	0.291278172	0.340774713	0.348259008	0.285487566	0.297274441	0.298155745	0.340242036	0.355840644	0.398376152	0.237475855	0.370604795	0.277342658	0.315815891	0.359670496	0.239894963	0.343375939	0.347878088	0.330942252	0.263149968	0.250532117	0.291687161	0.263136205	0.263527917	0.287225692	0.32271605	0.364117745	0.25282413	0.27909764	0.354041767
IE6095	0.409825378	0.330462192	0.398081786	0.33963058	0.339135368	0.370673672	0.373898553	0.371996343	0.393392422	0.345981714	0.362590024	0.368245927	0.423363011	0.356126106	0.387689772	0.350409869	0.335845039	0.357759782	0.340715105	0.411896272	0.350722058	0.347831226	0.347073973	0.354740781	0.295467106	0.351863471	0.337768469	0.35945964	0.334375394	0.407471099	0.338272097	0.350418324	0.348376007	0.383093398	0.367905837	0.317801875	0.363434178	0.380245151	0.353454595	0.449564689	0.353085103	0.40911115	0.405040798	0.353015083	0.433721879	0.363037845	0.418445743	0.375538616	0.385123847
IE5367	0.358498915	0.298111917	0.366501796	0.293300206	0.255840802	0.323539043	0.257903501	0.269058463	0.3448601	0.327623475	0.324062216	0.318584161	0.371807373	0.309598781	0.342838238	0.276311873	0.258291393	0.31457671	0.324861301	0.370534071	0.30719571	0.272064577	0.301971295	0.305930496	0.288104676	0.305458029	0.246590806	0.289703875	0.350538403	0.355791934	0.256688419	0.307703854	0.320981611	0.284402605	0.320304607	0.275614753	0.265487907	0.334592395	0.306610789	0.393849913	0.30562551	0.354176947	0.362842679	0.307551294	0.410026465	0.292000978	0.360193499	0.32958759	0.266120542
IE3533	0.282324846	0.27585671	0.258612613	0.299283504	0.322700548	0.280279168	0.339603118	0.326118475	0.237387249	0.290785539	0.26459971	0.273315944	0.295733819	0.268843137	0.241550876	0.267399516	0.307316923	0.24218146	0.290571753	0.261445404	0.264061731	0.27916479	0.285130734	0.260386569	0.26861648	0.270241407	0.300491489	0.287253399	0.35645769	0.279479354	0.321560469	0.261859591	0.270824211	0.360092057	0.249170525	0.291537803	0.300385878	0.306099101	0.238915057	0.313719166	0.263792021	0.291567011	0.216236174	0.260772094	0.332708039	0.298793766	0.296660837	0.260236946	0.353179738
IE2644	0.273945624	0.369276559	0.322606659	0.37139956	0.378034886	0.33508625	0.348488633	0.314464707	0.25539172	0.354288374	0.221512859	0.328470841	0.240347217	0.336365774	0.300402676	0.353787423	0.371616979	0.303638724	0.341404393	0.334719434	0.322262789	0.363696725	0.369442367	0.315622998	0.323598063	0.328486815	0.364484423	0.374669973	0.417350696	0.269815441	0.389916123	0.309690018	0.338621674	0.371498058	0.289030567	0.368031829	0.37075474	0.349462292	0.298526275	0.255140147	0.326413546	0.249904311	0.312758254	0.316328706	0.30515321	0.382379945	0.229265262	0.30321834	0.364427167
IE2645	0.338825923	0.387359645	0.306696723	0.390542945	0.402384548	0.324374438	0.41456502	0.392349617	0.310271963	0.375235403	0.311325847	0.32800114	0.325554484	0.356767136	0.299917705	0.370099239	0.391775177	0.313374459	0.37082007	0.315046654	0.346519313	0.380744856	0.389332964	0.334740103	0.360659191	0.346450833	0.38961477	0.390509678	0.432354612	0.337871369	0.406570993	0.337471431	0.358597203	0.431107719	0.321732435	0.385395492	0.38832903	0.345973517	0.324952185	0.334920271	0.346778087	0.334253197	0.335000823	0.339484053	0.19837246	0.400126126	0.326976793	0.312339391	0.42215732
IE6350	0.249237671	0.311677725	0.249165159	0.316467686	0.32430017	0.250455184	0.34646959	0.322091553	0.204968876	0.289924784	0.253015591	0.244317775	0.272844686	0.274286044	0.235479363	0.293509548	0.31225596	0.258360943	0.286718914	0.223073947	0.241194811	0.302241152	0.303915062	0.228543262	0.278630375	0.247256565	0.310658787	0.318189727	0.365288007	0.244390414	0.334787922	0.229694531	0.275122763	0.363190689	0.243290228	0.302197799	0.315376826	0.28241087	0.215025214	0.27382429	0.237145653	0.27603674	0.215632654	0.230531816	0.315992842	0.32579639	0.271235068	0.242318702	0.352018258
IE5198	0.285815179	0.300107134	0.285724138	0.310213298	0.308614928	0.19260277	0.32120223	0.307901601	0.27591708	0.288882924	0.268860599	0.180536548	0.299185096	0.273095583	0.266745739	0.276292986	0.281929773	0.27415168	0.2692046	0.290207535	0.181669505	0.287187176	0.302600568	0.160969572	0.266325685	0.182981924	0.28137104	0.309579788	0.340270314	0.281815212	0.30153888	0.191841414	0.277570926	0.350505147	0.278944822	0.26795686	0.309326097	0.243539533	0.191840455	0.340679146	0.173253313	0.298785275	0.284121049	0.186111471	0.345791533	0.318130539	0.29227035	0.211015099	0.333111089
IE3758	0.305613648	0.327860769	0.253775511	0.335781208	0.335279151	0.13537094	0.349457767	0.334026343	0.298195064	0.309841288	0.292771467	0.155819075	0.317640082	0.296143637	0.235909941	0.294032338	0.311287378	0.274753871	0.28943173	0.255797036	0.21675796	0.315200614	0.325113557	0.178687699	0.293403229	0.208574328	0.312110737	0.336773478	0.363348967	0.302327006	0.331104147	0.222906598	0.301541299	0.374311959	0.273610524	0.301082517	0.336364126	0.216005901	0.220823774	0.346840059	0.199137079	0.32114041	0.3013746	0.21608064	0.328421012	0.343034603	0.31584131	0.191959573	0.361345739
IE5736	0.333247183	0.271730762	0.324890533	0.270111034	0.283327645	0.296992163	0.326107757	0.306192983	0.318370371	0.241138619	0.296290339	0.2962757	0.347662736	0.262803776	0.305407102	0.270842194	0.265317913	0.286578532	0.269980027	0.337581616	0.283893314	0.260313491	0.260829947	0.279519748	0.245583429	0.287242351	0.267135171	0.291791497	0.311448654	0.330672023	0.28049269	0.280453912	0.26274361	0.333751574	0.285121377	0.263781428	0.28917525	0.312281643	0.27465934	0.382101319	0.282853731	0.334892293	0.332659996	0.281048271	0.37072641	0.275994766	0.344968887	0.30121374	0.329327878
IE4287	0.239551003	0.348350451	0.279868148	0.35230918	0.360857085	0.297217693	0.360559762	0.335950025	0.20822059	0.332790327	0.25896363	0.289714084	0.217926201	0.314547285	0.258164139	0.332141789	0.352428019	0.262915322	0.323652339	0.271500257	0.288281532	0.338939487	0.344299089	0.28062838	0.304315112	0.294212971	0.342395248	0.35208418	0.397315087	0.236344922	0.369708224	0.280759517	0.319145066	0.379147222	0.254771056	0.343469868	0.350286879	0.32589783	0.26229329	0.241403086	0.28483935	0.247663434	0.239207221	0.282020095	0.310300904	0.361808112	0.237749378	0.264402697	0.371511295
IE1055	0.324697452	0.260167282	0.299377031	0.281711004	0.285548446	0.244312962	0.304481374	0.309153086	0.315466319	0.290292375	0.29287728	0.246205655	0.340860807	0.265810039	0.283977003	0.250012946	0.258404366	0.261588215	0.286048919	0.309438128	0.248597994	0.253188784	0.265813688	0.23983435	0.249108072	0.245196574	0.266844722	0.28118375	0.325227887	0.321851183	0.28023412	0.257913477	0.266074034	0.330611441	0.27214042	0.24640269	0.28978644	0.260845331	0.251320601	0.36976198	0.251390814	0.326856463	0.322030997	0.250458312	0.354074135	0.275429404	0.336222452	0.261889978	0.327176277
IE7539	0.352418951	0.225749706	0.351795996	0.287665281	0.315987125	0.340869468	0.341258523	0.346435805	0.342692534	0.302720964	0.324883982	0.338493337	0.370915384	0.265134398	0.338718446	0.24649311	0.304763929	0.288290341	0.317056276	0.357994183	0.325771574	0.266749103	0.242450969	0.323113187	0.27757904	0.324985267	0.300336557	0.266491058	0.3452544	0.351231384	0.318855042	0.327363537	0.280020887	0.360593942	0.29844879	0.257891358	0.290530301	0.353981192	0.313433122	0.399324964	0.327724788	0.352345401	0.349741792	0.324132893	0.39360417	0.276562512	0.368499053	0.341075554	0.364525491
IE4165	0.287527592	0.313796731	0.286289814	0.313374642	0.316324846	0.207757206	0.326927043	0.314604453	0.275913295	0.289238244	0.271037769	0.198789584	0.299480441	0.273137529	0.272901619	0.287456899	0.291535876	0.282686697	0.277798055	0.293411314	0.150582556	0.296775371	0.306652588	0.179596688	0.272133254	0.159032357	0.289764619	0.316652003	0.345349408	0.283949547	0.311738353	0.18883838	0.273464367	0.35520612	0.282317206	0.280849176	0.320239227	0.20810024	0.16849243	0.341443321	0.164653876	0.302081749	0.284278419	0.186322829	0.342113639	0.3251002	0.293365151	0.219730789	0.343134882
IE6941	0.291518307	0.341387833	0.205209852	0.345587748	0.366564837	0.243960165	0.380811936	0.356431285	0.250767536	0.323866447	0.286864731	0.250399969	0.307880353	0.31069801	0.180691227	0.31665631	0.349148862	0.24811747	0.319460389	0.205722488	0.281867996	0.336371668	0.341666532	0.265474097	0.311234136	0.27953027	0.344336982	0.348255987	0.387640989	0.287674668	0.363780292	0.27692194	0.311322042	0.398958263	0.247592353	0.337621262	0.347527652	0.280346862	0.257889462	0.312545552	0.281475654	0.313365095	0.223483074	0.278707041	0.312614151	0.357798598	0.311516635	0.235363905	0.387865653
IE5794	0.328395319	0.21000065	0.323421216	0.2191239	0.290890515	0.308360842	0.302090764	0.317521044	0.315813883	0.263412562	0.286397307	0.304299592	0.346577246	0.236362066	0.305716501	0.233104346	0.256891545	0.263741353	0.284477526	0.335690443	0.288978107	0.212769896	0.230933256	0.291056635	0.2489737	0.289080162	0.254899341	0.225414171	0.324072388	0.32711049	0.270982309	0.293317812	0.212625726	0.331576179	0.274446143	0.238903447	0.255484761	0.319878134	0.277895282	0.378862894	0.286344893	0.32339741	0.326761709	0.293212652	0.368861463	0.218549617	0.340643935	0.306933648	0.325886281
IE5689	0.343139613	0.272262566	0.331335212	0.285664519	0.294740897	0.298470099	0.322995922	0.32459451	0.333453496	0.278209944	0.305356168	0.29556034	0.358294721	0.282686276	0.313103938	0.274329947	0.281678649	0.282651542	0.262369456	0.344501216	0.287739641	0.278077409	0.283398758	0.282239724	0.248750759	0.288766903	0.287232826	0.291642906	0.28417468	0.340891728	0.293632267	0.285085663	0.281756902	0.334696587	0.299053409	0.278237787	0.299602268	0.313686343	0.284974018	0.3886733	0.289047584	0.3447771	0.341158761	0.287063123	0.37837237	0.293100148	0.352446297	0.302386462	0.342696972
IE2939	0.261536104	0.35925713	0.311121488	0.361441408	0.366192258	0.323238107	0.334235737	0.293857036	0.26217482	0.346046207	0.213509033	0.314596863	0.282677572	0.327725757	0.279628589	0.342950171	0.361165659	0.312841278	0.327565551	0.316377077	0.312012723	0.351318813	0.35983873	0.301257152	0.313425535	0.320123919	0.353239397	0.363551932	0.407397194	0.25739423	0.380588144	0.293554086	0.328416033	0.35977471	0.279304432	0.355835943	0.359682072	0.341827621	0.287825487	0.292472406	0.313612361	0.269959743	0.287737079	0.301749914	0.343913074	0.372582903	0.256333011	0.299777078	0.352157591
IE5903	0.404509348	0.329193949	0.396776512	0.351757415	0.360611091	0.366072123	0.381734192	0.393547578	0.390177635	0.331840897	0.354994161	0.36098248	0.418673329	0.33816904	0.383297751	0.349674744	0.338239583	0.355145777	0.320094782	0.408446628	0.348140887	0.351525556	0.345184312	0.350823005	0.273201685	0.350752138	0.339844059	0.360840749	0.327897331	0.402435074	0.348726789	0.349288338	0.335777509	0.402692059	0.36555048	0.340287066	0.373718895	0.374645835	0.348041643	0.446872601	0.347874199	0.406339558	0.403708236	0.350942403	0.433126034	0.364183857	0.415201786	0.367913422	0.391966472
IE5965	0.350164517	0.175990362	0.348012201	0.235788655	0.281526421	0.333723882	0.301898128	0.332272896	0.336714172	0.287013948	0.313689526	0.331573799	0.367109848	0.244634055	0.331101375	0.210071714	0.272003308	0.250592679	0.298293751	0.354743306	0.316842125	0.219045273	0.225357665	0.317408137	0.251808528	0.314807005	0.273764347	0.19566908	0.330418306	0.348004651	0.288269226	0.319365271	0.242144627	0.325543315	0.288665376	0.248972847	0.263932805	0.344044133	0.306005209	0.395408143	0.314830676	0.34342074	0.346239123	0.315459289	0.389842212	0.217449452	0.363381965	0.333922783	0.337305596
IE5201	0.306350018	0.271587009	0.324863511	0.263563054	0.280864415	0.313664551	0.302456272	0.301577159	0.305361139	0.297141374	0.292752647	0.312331494	0.33186585	0.269315855	0.301732986	0.26339539	0.276393376	0.27774732	0.309325081	0.324819848	0.299009563	0.250251889	0.284208613	0.296865798	0.279384261	0.299755329	0.265711487	0.258181621	0.356194577	0.302962403	0.287350918	0.296687983	0.28477126	0.325102987	0.291799699	0.28884138	0.254201534	0.330496144	0.286798536	0.368069028	0.295623422	0.31639667	0.320757789	0.300202963	0.369518512	0.271082342	0.333662966	0.313456036	0.305909566
IE2869	0.280369939	0.382402466	0.327820235	0.388414251	0.384151495	0.317005695	0.366616559	0.333920257	0.276195	0.364990718	0.269179253	0.315816814	0.257456199	0.349604132	0.305782695	0.364242631	0.386019582	0.315419126	0.350595399	0.321359887	0.327624511	0.375891708	0.378278456	0.312722842	0.339727385	0.327996204	0.376863484	0.386344476	0.42800838	0.276033189	0.40407718	0.314937119	0.355769924	0.383695205	0.298273111	0.37643814	0.38567183	0.341236498	0.31010983	0.281675311	0.328905074	0.227349083	0.32894915	0.318614795	0.31519946	0.394885318	0.194716153	0.293065903	0.364566633
IE3470	0.355575239	0.178234747	0.35541652	0.248005782	0.295835238	0.34015357	0.3103377	0.340113558	0.343160265	0.298761076	0.321965182	0.339668005	0.371547668	0.253336935	0.337536736	0.215177286	0.282042679	0.261937085	0.308040946	0.361425198	0.325456065	0.227822933	0.234169778	0.322649544	0.259060181	0.323254687	0.287086059	0.21015966	0.339473358	0.353403928	0.300168871	0.327747687	0.254920434	0.333666226	0.29706903	0.252419189	0.276904085	0.351872424	0.314515443	0.399216925	0.32286665	0.348771832	0.352838187	0.321842015	0.396331378	0.224549355	0.366627793	0.340998029	0.346235785
[truncated: 257 more columns]
